# Supplementary material for: The spreading of SARS-CoV-2: Interage contacts and networks degree distribution
Source: PLoS One. 2021 Aug 25;16(8):e0256036. doi: 10.1371/journal.pone.0256036 (PMC8386875; doi:10.1371/journal.pone.0256036)
Supplement: S4 Dataset — (CSV) [file pone.0256036.s010.csv]

	simNum	ID	diffusionNumber	R0	listR0	tick	proba	N1	N2	N3	N4	N5	N6	N7	N8	N9	N10	C1	C2	C3	C4	C5	C6	C7	C8	C9	C10	networkCountry	populationCountry	degreeCountry	networkType	numLinks	distance	averageDistance	medianDistance	averageDegree	sdDegree	assortativity	clustering	shortPathLength	diameter	factorK25	RO25	listNumberContaminated	tiesG1G2	tiesG1G3	tiesG2G3	G1	G2
52	52	2602178	1	0.994652406417112	[0 0 0 0 0 0 0 1 1 1 1 1.3333333333333333 1.3333333333333333 2.111111111111111 2.5 2.5 2.5 2.0714285714285716 1.894736842105263 1.5833333333333333 1.5 1.4 1.393939393939394 1.4444444444444444 1.6136363636363635 1.7826086956521738 1.8571428571428572 1.8823529411764706 1.8103448275862069 1.8695652173913044 2 2.0105263157894737 1.9801980198019802 1.9724770642201834 1.8814814814814815 1.8709677419354…	180	0.05	124	142	151	173	224	238	186	149	92	20	86	110	105	126	150	129	104	66	45	14	network-italy	population-italy	degree-germany	empirical-full	5776	0	0	0	7.70647098065377	7.29764155399945	0.435727198416658	0.0507090620031797	3.60231285122242	7	[6 0 0 0 0 0 6 0 2 2 2 0 1 0 2 0 4 0 0 4 0 0 2 0 1 5 1 2 1 3 1 3 1 3 4 1 1 0 0 2 4 1 3 3]	1.61363636363636	[0 0 0 5 5 5 5 6 6 9 10 10 10 14 19 24 28 30 33 36 44 46 49 51 58 69 82 95 101 109 135 155 169 200 224 245 278 301 330 362 397 422 466 509 556 599 633 681 713 732 769 792 808 826 844 862 875 884 894 901 905 913 917 922 926 927 929 930 931 932 932 935 935 935 935 935 935 935 935 935 935 935 935 935 935 935 935 935 935 935 935 935 935 935 935 935 935 935 935 935 935 935 935 935 935 935 935 935 935 …	329	185	341	217	933
53	53	2602178	2	0.994388327721661	[0 0 0 0 0 0 0 2.4 2.4 2.4 2.4 2.727272727272727 2.8333333333333335 2.3125 2.235294117647059 2.72 2.6451612903225805 2.5128205128205128 2.380952380952381 2.2884615384615383 2.3380281690140845 2.1951219512195124 2.0631578947368423 2.073394495412844 2 2.0201342281879193 1.970059880239521 1.8465346534653466 1.7678571428571428 1.679245283018868 1.6813559322033897 1.569277108433735 1.525 1.48492462311…	180	0.05	124	142	151	173	224	238	186	149	92	20	85	102	95	114	142	123	98	65	52	15	network-italy	population-italy	degree-germany	empirical-full	5776	0	0	0	7.70647098065377	7.29764155399945	0.435727198416658	0.0507090620031797	3.60231285122242	7	[1 3 3 0 4 0 8 1 5 0 1 0 1 2 6 2 2 2 1 2 0 1 0 0 3 0 0 4 1 3 1 2 0 0 12 1 2 1 2 1 3 1 1 1 1 2 10 1 4 2 3 6 1 1 2 7 10 1 3 1 1 2 4 1 2 0 2 2 0 2 0 0 0 0 10 2 0 0 4 3 4 2 0 0 3 3 1 2 0 0 9 4 1 1 3 0 0 0 0 1 1 1 2 4 0 0 1 0 1 2 0 1 0 0 2 0 6 2 5 1 3 1 1 0 1 0 6 3 6 4 0]	2	[0 0 0 5 5 5 5 11 12 16 17 25 31 39 42 52 71 82 95 109 131 149 167 202 224 265 295 332 360 398 440 479 511 554 582 612 652 683 720 742 778 798 813 832 845 853 858 865 869 870 877 879 884 884 885 886 887 888 888 890 890 890 890 890 890 891 891 891 891 891 891 891 891 891 891 891 891 891 891 891 891 891 891 891 891 891 891 891 891 891 891 891 891 891 891 891 891 891 891 891 891 891 891 891 891 891 …	329	185	341	217	933
54	54	2602178	3	0.994511525795829	[0 0 0 0 0 0 0 1.2 1.2 1.2 1.2 3.142857142857143 3.2222222222222223 3.2222222222222223 3.3636363636363638 3.1538461538461537 2.7 2.5 2.264705882352941 2.236842105263158 2 1.9215686274509804 2.015151515151515 2.027027027027027 2.0121951219512195 1.945054945054945 2.0384615384615383 1.873015873015873 1.7448275862068965 1.6809815950920246 1.6666666666666667 1.7115384615384615 1.747787610619469 1.716…	180	0.05	124	142	151	173	224	238	186	149	92	20	89	105	101	114	153	126	102	58	51	12	network-italy	population-italy	degree-germany	empirical-full	5776	0	0	0	7.70647098065377	7.29764155399945	0.435727198416658	0.0507090620031797	3.60231285122242	7	[0 3 4 0 0 0 3 3 1 0 0 4 3 0 3 0 3 1 0 1 1 1 0 1 4 0 0 1 0 6 2 1 2 1 10 0 1 2 3 0 0 0 10 4 1 6 1 0 5 4 3 1 5 0 1 2 0 0 0 6 4 3 0 1 2 1 3 0 15 3 1 0 1 0 2 1 2 4 6 1 1 0]	2.01219512195122	[0 0 0 5 5 5 5 7 9 9 11 13 20 26 34 38 45 51 66 74 82 91 104 126 145 163 183 208 226 250 276 307 337 380 422 454 503 537 569 604 641 670 704 731 762 785 802 814 832 843 854 864 868 873 879 889 893 894 896 900 900 904 905 905 906 907 908 908 908 908 908 910 910 911 911 911 911 911 911 911 911 911 911 911 911 911 911 911 911 911 911 911 911 911 911 911 911 911 911 911 911 911 911 911 911 911 911 91…	329	185	341	217	933
55	55	2602178	4	0.994475138121547	[0 0 0 0 0 0 0 1 1 1 1 1.3333333333333333 1.3333333333333333 1.2857142857142858 1.3 1.1818181818181819 1.1818181818181819 1.1538461538461537 1.5294117647058822 1.5294117647058822 1.5294117647058822 1.7894736842105263 1.9565217391304348 2.4074074074074074 2.4482758620689653 2.303030303030303 2.2162162162162162 2.297872340425532 2.064516129032258 1.9577464788732395 1.9746835443037976 1.988764044943…	180	0.05	124	142	151	173	224	238	186	149	92	20	94	108	108	112	143	126	104	54	39	17	network-italy	population-italy	degree-germany	empirical-full	5776	0	0	0	7.70647098065377	7.29764155399945	0.435727198416658	0.0507090620031797	3.60231285122242	7	[3 0 2 1 6 0 1 1 7 3 3 1 3 2 4 2 6 1 0 7 0 1 0 1 0 6 1 1 8]	2.44827586206897	[0 0 0 5 5 5 5 6 6 7 10 11 11 13 17 17 17 19 23 27 29 33 37 47 62 71 79 89 109 127 143 150 183 214 246 277 306 340 389 438 477 506 539 581 613 657 685 706 733 761 786 796 815 827 840 849 855 860 864 869 872 879 880 884 887 889 894 894 898 900 900 901 902 903 903 903 903 903 904 904 904 904 904 904 904 905 905 905 905 905 905 905 905 905 905 905 905 905 905 905 905 905 905 905 905 905 905 905 905 …	329	185	341	217	933
56	56	2602178	5	0.994714587737844	[0 0 0 0 0 0 0 2.4 2.4 2.4 2.4 2.857142857142857 2.75 3.1666666666666665 3 2.888888888888889 3.3333333333333335 2.814814814814815 2.2432432432432434 2.282608695652174 2.1379310344827585 2.08955223880597 2.0384615384615383 2.118279569892473 2.19811320754717 2.1610169491525424 2.0425531914893615 1.95625 1.9086294416243654 1.8761061946902655 1.8237547892720307 1.7605633802816902 1.7272727272727273 1…	180	0.05	124	142	151	173	224	238	186	149	92	20	93	111	102	104	162	136	117	62	42	17	network-italy	population-italy	degree-germany	empirical-full	5776	0	0	0	7.70647098065377	7.29764155399945	0.435727198416658	0.0507090620031797	3.60231285122242	7	[0 3 1 4 1 2 2 2 1 1 3 1 2 3 0 8 6 2 2 0 1 0 1 1 2 2 0 0 0 6 0 7 2 0 1 0 1 6 3 0 2 4 0 7 0 2 5 2 0 1 4 2 4 0 5 0 1 0 2 2 0 0 0 4 3 2 7 9 1 6 9 0 0 1 0 5 7 1 2 2 0 0 2 0 2 3 0 0 0 0 12 6 0 5 0 2 3 1 0 0 5 0 0 11 0 2]	2.19811320754717	[0 0 0 5 5 5 5 7 8 12 17 18 21 27 37 46 58 67 78 93 106 118 141 160 197 226 261 284 319 356 410 465 501 537 572 618 643 686 713 740 768 791 817 837 857 869 881 893 902 911 914 921 925 931 935 938 939 941 942 942 945 946 946 946 946 946 946 946 946 946 946 946 946 946 946 946 946 946 946 946 946 946 946 946 946 946 946 946 946 946 946 946 946 946 946 946 946 946 946 946 946 946 946 946 946 946 946…	329	185	341	217	933
57	57	2602178	6	0.994444444444444	[0 0 0 0 0 0 0 0.4 0.4 0.4 0.4 1 1.4285714285714286 1.4285714285714286 1.4285714285714286 1.375 1.4 2.4 2.4 2.25 2.1666666666666665 1.92 1.6571428571428573 1.6756756756756757 1.7380952380952381 1.7391304347826086 1.7407407407407407 1.8103448275862069 1.835820895522388 1.8533333333333333 1.927710843373494 1.8297872340425532 1.766355140186916 1.6829268292682926 1.6715328467153285 1.6375838926174497…	180	0.05	124	142	151	173	224	238	186	149	92	20	97	105	95	107	142	139	107	50	45	13	network-italy	population-italy	degree-germany	empirical-full	5776	0	0	0	7.70647098065377	7.29764155399945	0.435727198416658	0.0507090620031797	3.60231285122242	7	[0 1 4 3 0 1 1 2 2 3 2 2 2 0 0 0 5 0 3 1 0 1 9 1 0 0 0 1 2 0 1 4 1 5 0 0 1 9 0 1 4 1]	1.73809523809524	[0 0 0 5 5 5 5 6 7 7 7 8 10 15 15 16 18 25 35 37 42 46 54 58 67 75 83 94 107 123 137 149 172 192 214 230 250 268 315 347 391 421 453 483 524 557 591 621 659 682 712 727 746 761 782 799 810 826 837 844 849 856 861 865 869 873 878 882 884 885 887 889 890 891 891 892 893 893 893 893 894 896 896 896 896 897 898 899 900 900 900 900 900 900 900 900 900 900 900 900 900 900 900 900 900 900 900 900 900 90…	329	185	341	217	933
58	58	2602178	7	0.994780793319415	[0 0 0 0 0 0 0 1.6 1.6 1.6 1.6 2 1.875 2.4166666666666665 2.769230769230769 2.3125 2.235294117647059 2.04 1.903225806451613 2.2162162162162162 2.292682926829268 2.108695652173913 2.1 2.015151515151515 2.1358024691358026 2.0786516853932584 2.0865384615384617 2.0588235294117645 1.9925925925925927 1.9807692307692308 1.9553072625698324 1.9209302325581394 1.8893617021276596 1.8513011152416357 1.823920…	180	0.05	124	142	151	173	224	238	186	149	92	20	101	117	104	121	150	129	110	60	51	15	network-italy	population-italy	degree-germany	empirical-full	5776	0	0	0	7.70647098065377	7.29764155399945	0.435727198416658	0.0507090620031797	3.60231285122242	7	[2 2 0 0 0 0 4 3 4 1 0 0 11 0 0 4 1 2 2 0 4 4 3 3 1 8 9 3 4 0 1 1 0 1 1 4 4 1 3 4 2 2 3 0 1 0 0 0 1 0 0 8 12 1 1 1 0 2 0 1 8 3 4 3 1 0 0 2 0 2 3 1 0 1 0 4 0 7 1 3 0]	2.1358024691358	[0 0 0 5 5 5 5 6 8 12 13 16 17 25 31 37 41 46 50 66 81 89 104 119 135 156 179 215 235 269 301 341 386 435 493 536 569 623 667 704 730 754 784 812 835 854 868 876 885 899 908 917 924 931 935 941 945 947 947 948 950 953 954 955 956 956 957 957 957 958 958 958 958 958 958 958 958 958 958 958 958 958 958 958 958 958 958 958 958 958 958 958 958 958 958 958 958 958 958 958 958 958 958 958 958 958 958 9…	329	185	341	217	933
59	59	2602178	8	0.994588744588745	[0 0 0 0 0 0 0 1.4 1.4 1.4 1.4 1.5 1.4285714285714286 1.8181818181818181 2 2 2.6923076923076925 2.7777777777777777 2.3636363636363638 2.269230769230769 2.193548387096774 2.125 1.9555555555555555 1.8928571428571428 1.8032786885245902 1.821917808219178 1.8072289156626506 1.8842105263157896 2.0095238095238095 1.9666666666666666 1.9545454545454546 1.912751677852349 1.8342857142857143 1.81067961165048…	180	0.05	124	142	151	173	224	238	186	149	92	20	91	109	102	105	147	137	108	59	52	14	network-italy	population-italy	degree-germany	empirical-full	5776	0	0	0	7.70647098065377	7.29764155399945	0.435727198416658	0.0507090620031797	3.60231285122242	7	[2 1 7 0 2 0 0 3 0 9 1 0 0 4 5 2 1 1 5 2 1 1 0 5 3 1 0 2 0 2 0 2 3 1 1 0 1 0 0 11 0 1 1 2 1 1 1 2 2 0 0 1 3 2 1 3 2 1 0 3 4]	1.80327868852459	[0 0 0 5 5 5 5 6 7 11 12 12 13 18 22 26 31 40 45 56 61 73 83 95 105 120 132 149 175 206 227 254 290 324 363 400 432 470 514 555 586 624 649 688 728 756 778 800 822 838 859 865 875 879 886 896 898 901 903 905 909 913 913 915 919 919 921 922 922 922 922 922 922 922 923 923 923 923 924 924 924 924 924 924 924 924 924 924 924 924 924 924 924 924 924 924 924 924 924 924 924 924 924 924 924 924 924 924…	329	185	341	217	933
60	60	2602178	9	0.994697773064687	[0 0 0 0 0 0 0 1.6 1.6 1.6 1.6 1.6666666666666667 1.7777777777777777 1.6363636363636365 1.6153846153846154 1.6153846153846154 1.6875 1.7222222222222223 1.7142857142857142 1.7307692307692308 1.6071428571428572 1.7096774193548387 1.7647058823529411 1.736842105263158 1.8095238095238095 1.9375 2.1132075471698113 2.0634920634920637 2 1.9878048780487805 2.1313131313131315 2.205357142857143 2.1065573770…	180	0.05	124	142	151	173	224	238	186	149	92	20	98	107	106	106	156	137	111	57	53	12	network-italy	population-italy	degree-germany	empirical-full	5776	0	0	0	7.70647098065377	7.29764155399945	0.435727198416658	0.0507090620031797	3.60231285122242	7	[2 3 0 1 2 0 1 0 1 6 2 2 2 5 1 0 1 1 3 0 1 0 1 2 1 1 3 1 0 1 5 4 3 1 0 0 3 6 2 1 4 3]	1.80952380952381	[0 0 0 5 5 5 5 6 9 11 13 13 16 18 21 26 28 31 34 38 42 48 53 63 69 82 99 112 122 138 165 203 230 261 295 329 372 415 463 519 574 635 669 702 728 760 796 831 852 864 882 896 905 916 922 926 929 932 934 936 939 940 941 942 943 943 943 943 943 943 943 943 943 943 943 943 943 943 943 943 943 943 943 943 943 943 943 943 943 943 943 943 943 943 943 943 943 943 943 943 943 943 943 943 943 943 943 943 94…	329	185	341	217	933
61	61	2602178	10	0.994617868675996	[0 0 0 0 0 0 0 1.4 1.4 1.4 1.4 1.4 2.888888888888889 2.8 2.8333333333333335 2.8333333333333335 2.65 2.391304347826087 2.4285714285714284 2.2432432432432434 2.4130434782608696 2.519230769230769 2.6065573770491803 2.361111111111111 2.2637362637362637 2.2035398230088497 2.0150375939849625 1.9333333333333333 1.9824561403508771 1.9121951219512194 1.8471074380165289 1.8022813688212929 1.763513513513513…	180	0.05	124	142	151	173	224	238	186	149	92	20	87	118	105	121	146	133	109	49	46	15	network-italy	population-italy	degree-germany	empirical-full	5776	0	0	0	7.70647098065377	7.29764155399945	0.435727198416658	0.0507090620031797	3.60231285122242	7	[3 0 3 1 0 1 0 2 1 1 4 0 4 0 0 1 4 2 4 0 0 2 1 8 2 1 3 0 1 1 0 0 1 0 2 7 1 0 4 1 7 1 1 1 0 1 1 11 0 5 3 0 2 0 2 4 1 0 2 1 2 9 2 2 3 5 3 1 6 4 1 0 0 4 0 1 4 3 2 5 0 1 4 10 0 4 0 6 12 2 1]	2.26373626373626	[0 0 0 5 5 5 5 5 9 10 12 12 20 23 28 37 46 52 61 72 91 113 133 150 171 205 242 263 296 335 377 433 473 515 557 602 636 671 705 741 771 790 808 827 839 850 863 871 880 892 895 901 910 913 918 918 921 921 922 923 924 925 926 928 929 929 929 929 929 929 929 929 929 929 929 929 929 929 929 929 929 929 929 929 929 929 929 929 929 929 929 929 929 929 929 929 929 929 929 929 929 929 929 929 929 929 929 …	329	185	341	217	933
62	62	2602178	11	0.994456762749446	[0 0 0 0 0 0 0 1 1 1 1 2.142857142857143 2.142857142857143 3.6666666666666665 3.6 3.1666666666666665 3.1538461538461537 2.6 2.303030303030303 2.0526315789473686 2.046511627906977 1.8867924528301887 1.9166666666666667 1.9142857142857144 1.8452380952380953 1.9222222222222223 1.900990099009901 1.8859649122807018 1.7669172932330828 1.804054054054054 1.778443113772455 1.731958762886598 1.7190476190476…	180	0.05	124	142	151	173	224	238	186	149	92	20	90	107	100	108	140	132	96	62	52	15	network-italy	population-italy	degree-germany	empirical-full	5776	0	0	0	7.70647098065377	7.29764155399945	0.435727198416658	0.0507090620031797	3.60231285122242	7	[3 0 0 0 0 4 0 1 1 1 5 1 2 0 2 1 2 0 10 0 1 5 0 3 1 0 0 0 4 1 0 13 0 0 1 2 0 0 0 0 1 2 1 2 1 0 2 0 3 3 1 1 4 0 0 1 5 4 2 13 1 1 4 0 5 1 3 1 0 0 5 0 0 3 0 2 6 2 0 5 0 0 5 1]	1.8452380952381	[0 0 0 5 5 5 5 7 7 9 10 12 13 25 33 38 43 53 60 70 84 90 101 114 133 148 167 194 210 237 261 294 327 359 384 415 446 485 518 545 569 614 640 664 681 710 736 764 788 807 824 838 851 856 865 875 880 883 886 891 894 895 896 896 900 900 900 901 902 902 902 902 902 902 902 902 902 902 902 902 902 902 902 902 902 902 902 902 902 902 902 902 902 902 902 902 902 902 902 902 902 902 902 902 902 902 902 90…	329	185	341	217	933
63	63	2602178	12	0.99468085106383	[0 0 0 0 0 0 0 1.2 1.2 1.2 1.2 1.2857142857142858 1.625 2.1 2.272727272727273 2.272727272727273 2.3333333333333335 2.2222222222222223 1.88 1.8148148148148149 1.967741935483871 1.90625 1.8780487804878048 1.9565217391304348 2.087719298245614 2.2 2.0588235294117645 1.9870129870129871 1.8297872340425532 2.017391304347826 2.03125 2.020979020979021 1.9935897435897436 1.8770053475935828 1.80582524271844…	180	0.05	124	142	151	173	224	238	186	149	92	20	94	110	104	117	142	134	105	65	54	15	network-italy	population-italy	degree-germany	empirical-full	5776	0	0	0	7.70647098065377	7.29764155399945	0.435727198416658	0.0507090620031797	3.60231285122242	7	[0 5 0 3 3 0 4 2 4 0 0 1 1 2 0 1 0 3 6 0 4 1 1 2 3 11 4 1 0 2 6 4 2 0 0 1 1 2 0 4 4 2 0 1 1 0 4 2 1 5 0 0 2 9 0 3 1]	2.08771929824561	[0 0 0 5 5 5 5 7 8 10 11 11 12 18 25 27 31 32 41 46 57 60 68 77 94 115 128 143 156 187 206 247 276 313 346 379 416 459 503 544 582 617 646 684 707 735 761 785 814 828 850 863 877 886 897 904 910 916 918 922 925 928 931 934 936 937 938 939 940 940 940 940 940 940 940 940 940 940 940 940 940 940 940 940 940 940 940 940 940 940 940 940 940 940 940 940 940 940 940 940 940 940 940 940 940 940 940 940 …	329	185	341	217	933
64	64	2602178	13	0.994438264738598	[0 0 0 0 0 0 0 1.4 1.4 1.4 1.4 1.2857142857142858 1.2222222222222223 1.2 1.1666666666666667 1.1666666666666667 1 1 1.1764705882352942 1.1764705882352942 1.1764705882352942 1.3157894736842106 1.5454545454545454 1.5217391304347827 1.56 1.5384615384615385 1.5625 1.5625 2 2.1463414634146343 2.3404255319148937 2.4901960784313726 2.629032258064516 2.527027027027027 2.3333333333333335 2.2523364485981308…	180	0.05	124	142	151	173	224	238	186	149	92	20	84	107	98	117	159	123	94	46	54	17	network-italy	population-italy	degree-germany	empirical-full	5776	0	0	0	7.70647098065377	7.29764155399945	0.435727198416658	0.0507090620031797	3.60231285122242	7	[0 1 2 1 1 1 0 4 2 2 5 4 1 2 1 0 1 4 0 3 0 1 1 0 2]	1.56	[0 0 0 5 5 5 5 7 9 10 12 12 14 14 17 17 17 19 22 23 25 26 32 32 39 41 47 51 62 74 90 107 128 153 181 202 228 252 288 324 368 402 440 473 510 561 587 617 651 681 712 744 769 786 803 818 833 846 857 863 872 880 881 884 885 887 890 893 895 895 895 896 896 896 897 897 897 897 897 899 899 899 899 899 899 899 899 899 899 899 899 899 899 899 899 899 899 899 899 899 899 899 899 899 899 899 899 899 899 89…	329	185	341	217	933
65	65	2602178	14	0.994834710743802	[0 0 0 0 0 0 0 1 1 1 1 1 0.8333333333333334 1.1111111111111112 1.3 1.3 1.3 1.6363636363636365 1.5833333333333333 1.5625 1.7777777777777777 1.7894736842105263 1.75 1.76 1.8709677419354838 2.0294117647058822 2.289473684210526 2.261904761904762 2.347826086956522 2.032258064516129 2 2.0568181818181817 1.9795918367346939 2.036036036036036 1.992063492063492 1.9605263157894737 1.8920454545454546 1.805 1…	180	0.05	124	142	151	173	224	238	186	149	92	20	98	112	113	124	152	136	106	59	52	16	network-italy	population-italy	degree-germany	empirical-full	5776	0	0	0	7.70647098065377	7.29764155399945	0.435727198416658	0.0507090620031797	3.60231285122242	7	[0 1 2 3 0 1 1 1 3 0 1 3 1 2 2 3 2 7 0 0 0 4 2 0 5 1 2 2 3 5 1]	1.87096774193548	[0 0 0 5 5 5 5 5 6 9 10 10 10 11 12 16 18 19 20 25 31 34 38 42 46 62 71 88 98 111 126 152 176 200 222 255 286 321 366 401 441 495 547 590 621 652 690 729 758 788 816 829 846 864 878 886 896 904 910 916 923 931 938 941 942 946 950 953 953 955 956 961 961 962 962 964 964 966 966 967 967 967 967 967 968 968 968 968 968 968 968 968 968 968 968 968 968 968 968 968 968 968 968 968 968 968 968 968 968 9…	329	185	341	217	933
66	66	2602178	15	0.994493392070485	[0 0 0 0 0 0 0 0.6 0.6 0.6 0.6 0.5 0.5 0.5714285714285714 0.5 0.5 0.5 0.5 0.5555555555555556 0.5555555555555556 0.5555555555555556 0.5555555555555556 0.5555555555555556 0.5555555555555556 0.9 0.9 0.9 0.9 0.8181818181818182 0.8461538461538461 0.8461538461538461 0.8571428571428571 0.8571428571428571 0.8571428571428571 1.0625 1 1 1 0.8947368421052632 0.9 0.9 0.8636363636363636 0.8636363636363636 0.8…	180	0.05	124	142	151	173	224	238	186	149	92	20	96	112	102	119	141	118	102	60	44	14	network-italy	population-italy	degree-germany	empirical-full	5776	0	0	0	7.70647098065377	7.29764155399945	0.435727198416658	0.0507090620031797	3.60231285122242	7	[4 0 1 1 0 1 0 0 0 2]	0.9	[0 0 0 5 5 5 5 6 6 7 8 8 8 8 9 9 9 9 9 9 10 10 10 10 11 13 13 14 14 14 16 17 17 17 19 20 20 22 22 22 22 22 24 24 24 24 29 33 37 38 40 44 50 54 62 74 82 96 112 141 166 185 206 232 274 310 335 365 407 439 478 515 544 580 622 663 689 725 751 776 802 816 828 837 851 862 877 883 885 888 892 897 898 902 904 904 906 907 907 907 907 907 907 907 908 908 908 908 908 908 908 908 908 908 908 908 908 908 908 …	329	185	341	217	933
67	67	2602178	16	0.994462901439646	[0 0 0 0 0 0 0 0.2 0.2 0.2 0.2 0.2 0.3333333333333333 0.3333333333333333 0.3333333333333333 0.3333333333333333 0.3333333333333333 0.3333333333333333 0.8571428571428571 0.8571428571428571 0.8571428571428571 0.8571428571428571 0.8571428571428571 1 1.2 1.0909090909090908 1.0909090909090908 1.0833333333333333 1.7333333333333334 1.7333333333333334 1.5294117647058822 1.6111111111111112 1.77272727272727…	180	0.05	124	142	151	173	224	238	186	149	92	20	98	112	95	102	151	127	99	54	55	10	network-italy	population-italy	degree-germany	empirical-full	5776	0	0	0	7.70647098065377	7.29764155399945	0.435727198416658	0.0507090620031797	3.60231285122242	7	[3 1 2 4 0 0 1 0 1 0]	1.2	[0 0 0 5 5 5 5 5 6 6 6 6 6 6 7 7 7 7 7 8 10 11 11 12 15 15 17 18 22 25 29 32 32 36 42 47 49 52 57 61 65 67 72 79 83 87 96 105 115 130 138 150 164 175 198 220 242 275 302 338 369 401 442 484 528 563 592 618 649 681 712 732 758 778 796 813 827 836 844 858 870 872 875 878 884 891 896 897 897 897 901 901 902 902 902 903 903 903 903 903 903 903 903 903 903 903 903 903 903 903 903 903 903 903 903 903 9…	329	185	341	217	933
68	68	2602178	17	0.994582881906826	[0 0 0 0 0 0 0 1.8 1.8 1.8 1.8 2.4444444444444446 2.5 3 2.642857142857143 2.8947368421052633 2.772727272727273 2.566666666666667 2.4705882352941178 2.341463414634146 2.269230769230769 2.1538461538461537 2.0533333333333332 2.152941176470588 2.1313131313131315 2.1140350877192984 2.078125 1.98 1.904494382022472 1.8226600985221675 1.8070175438596492 1.6753731343283582 1.6296296296296295 1.56060606060…	180	0.05	124	142	151	173	224	238	186	149	92	20	85	106	106	114	149	130	107	63	50	13	network-italy	population-italy	degree-germany	empirical-full	5776	0	0	0	7.70647098065377	7.29764155399945	0.435727198416658	0.0507090620031797	3.60231285122242	7	[1 2 4 3 1 1 3 1 1 0 1 0 1 6 2 3 2 1 0 5 8 2 2 1 6 3 1 3 3 0 2 11 3 2 1 0 0 1 1 0 5 8 1 0 0 0 4 1 3 4 1 3 0 3 1 0 2 2 7 3 3 3 10 1 4 3 1 1 1 1 1 0 1 0 3 4 3 1 2 1 1 2 3 2 0 1 2 4 0 2 1 3 0 3 2 0 0 2 3]	2.13131313131313	[0 0 0 5 5 5 5 9 10 11 14 19 22 30 34 41 52 65 75 85 99 114 128 150 178 203 228 268 297 330 367 406 446 475 515 550 592 629 657 682 702 728 753 782 801 820 833 841 854 863 876 882 888 891 894 899 903 906 909 913 914 917 917 918 919 920 920 921 921 921 922 923 923 923 923 923 923 923 923 923 923 923 923 923 923 923 923 923 923 923 923 923 923 923 923 923 923 923 923 923 923 923 923 923 923 923 923…	329	185	341	217	933
69	69	2602178	18	0.994758909853249	[0 0 0 0 0 0 0 1 1 1 1 1.625 1.625 1.5 1.5 1.5 1.25 1.4444444444444444 1.4 1.4 1.4 1.380952380952381 1.8846153846153846 1.9285714285714286 1.8484848484848484 1.8484848484848484 1.7105263157894737 2 2 1.901639344262295 1.8461538461538463 1.8285714285714285 1.9318181818181819 1.9207920792079207 1.9914529914529915 2.0551181102362204 1.9931506849315068 1.9433962264150944 1.9076086956521738 1.85779816…	180	0.05	124	142	151	173	224	238	186	149	92	20	88	109	110	120	165	124	100	64	55	19	network-italy	population-italy	degree-germany	empirical-full	5776	0	0	0	7.70647098065377	7.29764155399945	0.435727198416658	0.0507090620031797	3.60231285122242	7	[2 2 1 12 4 1 3 3 2 0 0 2 2 4 1 2 2 2 1 1 0 0 2 1 0 0 2 0 1 1 4 2 1]	1.84848484848485	[0 0 0 5 5 5 5 8 8 10 10 10 12 18 20 20 20 21 26 28 33 33 38 46 54 61 65 70 88 101 117 127 146 159 184 218 259 284 312 351 390 441 473 516 567 611 654 694 736 765 803 823 844 869 877 889 905 918 920 926 932 934 937 942 944 947 948 949 949 952 952 952 954 954 954 954 954 954 954 954 954 954 954 954 954 954 954 954 954 954 954 954 954 954 954 954 954 954 954 954 954 954 954 954 954 954 954 954 954 …	329	185	341	217	933
70	70	2602178	19	0.994419642857143	[0 0 0 0 0 0 0 3 3 3 3 2.7777777777777777 3.3636363636363638 3.066666666666667 2.6 2.6818181818181817 2.6206896551724137 2.210526315789474 2.1666666666666665 2.107142857142857 2.121212121212121 2.26027397260274 2.2298850574712645 2.2475247524752477 2.341880341880342 2.3191489361702127 2.2 2.172043010752688 1.9908256880733946 1.837837837837838 1.6601941747572815 1.6169014084507043 1.52173913043478…	180	0.05	124	142	151	173	224	238	186	149	92	20	95	104	105	114	147	126	91	63	39	12	network-italy	population-italy	degree-germany	empirical-full	5776	0	0	0	7.70647098065377	7.29764155399945	0.435727198416658	0.0507090620031797	3.60231285122242	7	[1 4 1 0 6 0 1 4 1 0 3 3 1 2 2 12 2 3 8 4 1 5 4 1 5 1 3 1 0 0 5 0 7 0 3 0 5 2 0 2 2 0 3 5 0 4 0 1 10 3 8 0 5 1 5 0 1 1 0 1 2 1 12 0 4 7 3 3 0 2 2 2 1 2 3 2 0 2 1 2 0 2 4 3 1 1 0 3 2 0 2 6 1 0 0 1 3 8 2 1 2 0 4 2 4 2 1 0 0 2 1 0 0 3 4 3 2]	2.34188034188034	[0 0 0 5 5 5 5 9 11 15 20 22 29 38 48 56 66 73 87 101 117 141 165 186 218 259 309 355 391 436 470 517 542 591 620 651 684 716 747 766 786 811 825 842 852 864 869 873 881 887 890 892 892 892 894 896 896 896 896 896 896 896 896 896 896 896 896 896 896 896 896 896 896 896 896 896 896 896 896 896 896 896 896 896 896 896 896 896 896 896 896 896 896 896 896 896 896 896 896 896 896 896 896 896 896 896 8…	329	185	341	217	933
71	71	2602178	20	0.994640943193998	[0 0 0 0 0 0 0 1.6 1.6 1.6 1.6 2.4285714285714284 2.9 2.6363636363636362 2.769230769230769 2.7333333333333334 2.3181818181818183 1.9310344827586208 2.142857142857143 2.0789473684210527 2.2325581395348837 2.2941176470588234 2.4153846153846152 2.3768115942028984 2.6144578313253013 2.386138613861386 2.327731092436975 2.183098591549296 2.0828402366863905 1.970873786407767 1.853061224489796 1.77289377…	180	0.05	124	142	151	173	224	238	186	149	92	20	94	113	101	110	159	121	111	63	49	12	network-italy	population-italy	degree-germany	empirical-full	5776	0	0	0	7.70647098065377	7.29764155399945	0.435727198416658	0.0507090620031797	3.60231285122242	7	[6 2 4 3 1 0 0 3 2 2 0 0 8 1 5 3 3 1 0 0 1 0 2 2 0 3 1 0 1 3 4 2 5 5 1 1 11 4 3 8 3 1 5 1 6 6 1 4 3 0 9 4 1 1 0 5 6 0 2 6 1 0 4 2 2 1 4 5 1 1 6 4 5 1 1 1 1 4 6 0 2 0 0]	2.6144578313253	[0 0 0 5 5 5 5 7 10 11 13 15 22 29 35 38 43 51 65 69 83 101 119 142 169 206 245 273 308 354 391 426 475 523 554 586 626 673 704 731 753 767 792 815 831 842 856 868 881 890 894 905 913 921 922 926 930 932 932 932 933 933 933 933 933 933 933 933 933 933 933 933 933 933 933 933 933 933 933 933 933 933 933 933 933 933 933 933 933 933 933 933 933 933 933 933 933 933 933 933 933 933 933 933 933 933 933…	329	185	341	217	933
72	72	2602178	21	0.994499449944995	[0 0 0 0 0 0 0 2.2 2.2 2.2 2.2 2.375 2.1 2.5384615384615383 2.6875 2.4210526315789473 2.35 2.2903225806451615 2.3714285714285714 2.6153846153846154 2.489795918367347 2.3962264150943398 2.3968253968253967 2.1728395061728394 2.0194174757281553 2.008771929824561 1.911764705882353 1.8782051282051282 1.8604651162790697 1.8040201005025125 1.7555555555555555 1.6589147286821706 1.5945017182130585 1.50308…	180	0.05	124	142	151	173	224	238	186	149	92	20	97	119	100	112	140	127	99	54	48	13	network-italy	population-italy	degree-germany	empirical-full	5776	0	0	0	7.70647098065377	7.29764155399945	0.435727198416658	0.0507090620031797	3.60231285122242	7	[4 0 3 0 1 0 1 1 0 0 1 3 5 3 13 0 2 1 1 3 6 2 6 3 1 0 1 2 5 0 0 3 0 5 1 5 0 2 0 2 0 10 1 3 1 7 3 0 3 3 1 3 1 2 0 1 0 0 6 2 1 2 0 0 0 2 4 5 0 2 3 0 1 1 0 3 0 0 5 1 5 1 2 1 0 4 0 4 1 1 0 1 0 7 1 1 0 7 0 2 5 1 1]	2.01941747572816	[0 0 0 5 5 5 5 8 10 13 16 19 20 31 35 39 49 53 63 81 103 114 136 156 172 199 225 258 291 324 356 396 432 453 489 533 564 598 627 652 684 707 730 746 766 792 806 814 829 848 859 867 877 882 888 892 895 898 899 901 902 904 904 904 905 906 907 907 908 908 908 908 908 908 909 909 909 909 909 909 909 909 909 909 909 909 909 909 909 909 909 909 909 909 909 909 909 909 909 909 909 909 909 909 909 909 90…	329	185	341	217	933
73	73	2602178	22	0.994629430719656	[0 0 0 0 0 0 0 2.4 2.4 2.4 2.4 2.2857142857142856 1.8333333333333333 2.857142857142857 2.4705882352941178 2.388888888888889 2.3684210526315788 2.0357142857142856 2 2.138888888888889 1.9565217391304348 2.1132075471698113 2.1206896551724137 2.1044776119402986 2.282051282051282 2.1979166666666665 2.2264150943396226 2.1048387096774195 2.027972027972028 1.9518072289156627 1.8390243902439025 1.78902953…	180	0.05	124	142	151	173	224	238	186	149	92	20	91	117	111	110	151	135	97	52	55	12	network-italy	population-italy	degree-germany	empirical-full	5776	0	0	0	7.70647098065377	7.29764155399945	0.435727198416658	0.0507090620031797	3.60231285122242	7	[0 6 1 8 6 3 2 2 1 4 4 1 0 1 1 3 0 2 2 1 1 3 2 3 0 1 7 5 0 4 1 1 2 1 4 0 5 0 1 0 1 2 4 3 1 9 0 0 0 0 1 16 1 5 0 1 2 4 1 0 2 2 8 1 2 3 1 0 0 1 3 2 1 3 2 4 2 1]	2.28205128205128	[0 0 0 5 5 5 5 7 12 14 17 18 19 28 33 36 46 53 58 67 78 96 106 124 143 166 205 237 262 286 324 361 415 457 497 536 583 626 671 709 730 751 779 801 821 843 863 876 884 889 899 907 912 915 915 918 920 923 924 927 928 928 929 930 930 930 931 931 931 931 931 931 931 931 931 931 931 931 931 931 931 931 931 931 931 931 931 931 931 931 931 931 931 931 931 931 931 931 931 931 931 931 931 931 931 931 931 …	329	185	341	217	933
74	74	2602178	23	0.994541484716157	[0 0 0 0 0 0 0 1 1 1 1 1 1.3333333333333333 1.3333333333333333 1.6 1.6 1.6 2 2 2 1.8 1.5833333333333333 1.68 1.46875 1.5151515151515151 1.4634146341463414 1.4883720930232558 1.5434782608695652 1.5510204081632653 1.5714285714285714 1.5084745762711864 1.462686567164179 1.4383561643835616 1.55 1.5357142857142858 1.59375 1.6262626262626263 1.537037037037037 1.5867768595041323 1.7407407407407407 1.671…	180	0.05	124	142	151	173	224	238	186	149	92	20	90	107	102	117	140	128	114	61	46	11	network-italy	population-italy	degree-germany	empirical-full	5776	0	0	0	7.70647098065377	7.29764155399945	0.435727198416658	0.0507090620031797	3.60231285122242	7	[0 0 1 0 5 3 3 2 4 1 2 5 0 1 1 0 2 0 1 2 2 0 5 1 1 4 0 1 0 0 0 3 0]	1.51515151515152	[0 0 0 5 5 5 5 7 9 9 10 10 10 12 13 18 20 24 25 32 33 41 43 46 49 56 59 67 73 80 84 96 99 108 121 135 149 160 171 194 221 246 266 289 316 352 387 420 454 501 538 585 624 654 689 715 740 764 802 826 837 848 863 876 886 893 898 903 906 910 915 916 916 916 916 916 916 916 916 916 916 916 916 916 916 916 916 916 916 916 916 916 916 916 916 916 916 916 916 916 916 916 916 916 916 916 916 916 916 916 9…	329	185	341	217	933
75	75	2602178	24	0.994324631101022	[0 0 0 0 0 0 0 2 2 2 2 2.5 3.875 3.75 3.4 3.25 2.5217391304347827 2.096774193548387 2.1666666666666665 2.1020408163265305 1.9090909090909092 1.903225806451613 1.8513513513513513 1.8181818181818181 1.8775510204081634 1.7962962962962963 1.8225806451612903 1.8865248226950355 1.819277108433735 1.798913043478261 1.7178217821782178 1.6529680365296804 1.5461538461538462 1.4982578397212543 1.465838509316…	180	0.05	124	142	151	173	224	238	186	149	92	20	99	110	92	106	135	128	103	48	49	11	network-italy	population-italy	degree-germany	empirical-full	5776	0	0	0	7.70647098065377	7.29764155399945	0.435727198416658	0.0507090620031797	3.60231285122242	7	[4 5 6 3 1 1 0 0 1 1 3 1 1 2 1 1 1 2 1 14 2 0 0 1 2 0 0 1 1 1 0 3 1 0 0 1 1 0 2 2 1 0 3 1 3 2 5 1 2 0 3 5 1 0 1 2 2 1 0 1 3 1 4 3 0 2 2 4 0 5 0 2 0 1 5 4 1 4 0 0 3 2 0 2 0 7 1 0 2 1 2 0 8 1 0 4 1 8]	1.87755102040816	[0 0 0 5 5 5 5 6 8 12 15 16 23 31 42 49 55 62 74 88 98 108 124 141 166 184 202 219 260 287 322 341 366 394 436 461 492 525 568 601 638 668 700 720 732 749 771 791 798 807 820 825 833 838 843 853 856 859 863 865 867 871 872 872 873 874 874 874 876 877 878 878 878 878 879 880 880 880 880 881 881 881 881 881 881 881 881 881 881 881 881 881 881 881 881 881 881 881 881 881 881 881 881 881 881 881 881 …	329	185	341	217	933
76	76	2602178	25	0.994686503719447	[0 0 0 0 0 0 0 1.8 1.8 1.8 1.8 1.875 1.7777777777777777 2.090909090909091 2 1.9375 2 2.1818181818181817 2.185185185185185 2 2 2 1.9615384615384615 1.9615384615384615 1.8 1.922077922077922 1.853932584269663 1.7894736842105263 1.7428571428571429 1.7768595041322315 1.7462686567164178 1.7402597402597402 1.7485714285714287 1.675392670157068 1.6553398058252426 1.6101694915254237 1.66793893129771 1.6631…	180	0.05	124	142	151	173	224	238	186	149	92	20	91	109	107	119	138	149	100	59	51	18	network-italy	population-italy	degree-germany	empirical-full	5776	0	0	0	7.70647098065377	7.29764155399945	0.435727198416658	0.0507090620031797	3.60231285122242	7	[0 7 6 0 3 2 4 2 0 2 2 2 0 3 0 3 0 2 0 1 0 2 1 7 3 1 0 1 1 0 1 3 3 0 1 1 1 0 0 2 0 2 0 3 3 1 0 4 4 4 0 1 0 7 1 4 4 2 2 2 0 0 4 1 1]	1.8	[0 0 0 5 5 5 5 8 9 11 14 16 18 22 27 32 36 43 52 52 65 77 89 95 105 121 134 154 175 191 206 236 262 285 311 342 375 421 463 512 559 584 632 679 719 744 766 794 817 834 851 869 884 894 901 908 914 920 921 927 928 932 932 936 936 936 937 938 938 939 940 941 941 941 941 941 941 941 941 941 941 941 941 941 941 941 941 941 941 941 941 941 941 941 941 941 941 941 941 941 941 941 941 941 941 941 941 941…	329	185	341	217	933
77	77	2602178	26	0.994553376906318	[0 0 0 0 0 0 0 1.6 1.6 1.6 1.6 2.2857142857142856 2 2.1818181818181817 2.6923076923076925 2.6666666666666665 3.05 2.9523809523809526 2.5161290322580645 2.2777777777777777 2.148936170212766 2.1320754716981134 2.0606060606060606 2.311688311688312 2.3012048192771086 2.3020833333333335 2.2796610169491527 2.194244604316547 2.0864197530864197 1.9473684210526316 1.8868778280542986 1.8108108108108107 1.6…	180	0.05	124	142	151	173	224	238	186	149	92	20	97	97	106	121	158	137	99	50	39	14	network-italy	population-italy	degree-germany	empirical-full	5776	0	0	0	7.70647098065377	7.29764155399945	0.435727198416658	0.0507090620031797	3.60231285122242	7	[1 0 11 3 7 3 2 1 4 1 2 3 4 3 1 5 1 0 1 1 5 1 2 0 3 3 0 1 6 1 2 4 1 6 1 3 2 3 4 0 1 2 1 0 2 4 3 0 0 0 0 4 2 1 8 11 2 3 3 0 2 1 1 0 2 3 1 2 3 11 0 1 1 3 0 1 3 0 0 3 0 2 2]	2.30120481927711	[0 0 0 5 5 5 5 7 10 11 13 15 20 21 31 36 47 53 66 77 83 96 118 139 162 190 221 259 294 331 364 412 456 501 543 565 599 630 656 689 716 743 762 784 806 822 834 843 852 861 869 880 885 890 893 896 902 907 910 912 913 914 915 916 917 917 917 917 917 917 918 918 918 918 918 918 918 918 918 918 918 918 918 918 918 918 918 918 918 918 918 918 918 918 918 918 918 918 918 918 918 918 918 918 918 918 918 …	329	185	341	217	933
78	78	2602178	27	0.994565217391304	[0 0 0 0 0 0 0 1.4 1.4 1.4 1.4 1.5 1.5 2 2.0833333333333335 2.375 2.2941176470588234 2.65 2.9545454545454546 2.5357142857142856 2.135135135135135 2.0454545454545454 2.018181818181818 2 1.9605263157894737 1.9390243902439024 1.967032967032967 1.9557522123893805 1.8307692307692307 1.881118881118881 1.878787878787879 1.9281767955801106 1.9068627450980393 1.8940677966101696 1.7545787545787546 1.665594…	180	0.05	124	142	151	173	224	238	186	149	92	20	96	107	102	110	139	137	103	60	52	14	network-italy	population-italy	degree-germany	empirical-full	5776	0	0	0	7.70647098065377	7.29764155399945	0.435727198416658	0.0507090620031797	3.60231285122242	7	[1 0 2 6 3 0 2 0 4 2 1 7 0 0 0 1 1 1 2 7 4 1 2 0 0 0 0 0 1 2 0 9 2 2 1 2 5 1 1 2 2 3 2 4 1 0 1 0 0 8 0 3 1 1 0 3 3 1 1 0 3 0 3 2 2 4 0 2 0 2 8 3 2 1 4 4]	1.96052631578947	[0 0 0 5 5 5 5 8 8 11 12 16 17 20 22 28 37 44 55 65 76 82 91 113 130 143 165 181 204 236 273 311 346 389 429 466 516 557 597 639 667 692 724 754 785 806 824 841 852 864 874 885 891 896 900 904 905 905 907 908 910 911 913 913 913 914 915 916 916 916 917 917 918 918 918 918 919 920 920 920 920 920 920 920 920 920 920 920 920 920 920 920 920 920 920 920 920 920 920 920 920 920 920 920 920 920 920 92…	329	185	341	217	933
79	79	2602178	28	0.994675186368477	[0 0 0 0 0 0 0 1.6 1.6 1.6 1.6 2.4285714285714284 2.4285714285714284 2.7 2.6153846153846154 2.7333333333333334 2.7333333333333334 2.95 2.3333333333333335 2 1.9268292682926829 2.1020408163265305 2.05 2.0972222222222223 2.2 2.129032258064516 2.0377358490566038 2.032520325203252 1.9933774834437086 1.9217877094972067 1.8542713567839195 1.7972350230414746 1.656 1.6313993174061434 1.5662650602409638 1.…	180	0.05	124	142	151	173	224	238	186	149	92	20	93	110	106	119	148	135	103	59	51	15	network-italy	population-italy	degree-germany	empirical-full	5776	0	0	0	7.70647098065377	7.29764155399945	0.435727198416658	0.0507090620031797	3.60231285122242	7	[0 3 0 9 0 2 2 2 4 1 1 0 3 3 3 2 2 7 0 2 0 1 0 1 2 3 1 0 0 0 9 0 6 4 5 0 2 0 0 3 6 0 1 2 3 6 3 4 3 4 4 0 6 2 1 2 2 1 4 2 0 1 0 0 0 3 0 0 1 3 1 0 5 4 7 4 0 3 3 2]	2.2	[0 0 0 5 5 5 5 7 7 10 13 15 15 20 30 38 41 49 60 72 80 93 106 123 151 179 199 217 250 293 332 360 391 425 463 508 547 578 611 647 685 714 756 783 803 825 845 861 868 886 894 899 906 916 917 917 922 924 925 926 928 928 930 931 931 932 936 936 936 936 936 938 938 938 938 938 938 939 939 939 939 939 939 939 939 939 939 939 939 939 939 939 939 939 939 939 939 939 939 939 939 939 939 939 939 939 939 9…	329	185	341	217	933
80	80	2602178	29	0.994775339602926	[0 0 0 0 0 0 0 0.8 0.8 0.8 0.8 1.4285714285714286 1.4285714285714286 2.111111111111111 2.111111111111111 2.9166666666666665 2.9166666666666665 3 2.8125 2.727272727272727 2.2 1.775 1.75 1.8571428571428572 2.0517241379310347 2.015151515151515 1.9466666666666668 1.9294117647058824 1.8877551020408163 1.8632478632478633 1.8796992481203008 1.9315068493150684 1.9382716049382716 1.877659574468085 1.80555…	180	0.05	124	142	151	173	224	238	186	149	92	20	95	113	108	116	149	133	103	69	55	16	network-italy	population-italy	degree-germany	empirical-full	5776	0	0	0	7.70647098065377	7.29764155399945	0.435727198416658	0.0507090620031797	3.60231285122242	7	[0 3 0 0 4 0 0 2 3 3 0 0 1 0 0 4 10 1 3 5 4 10 3 1 0 6 1 2 0 0 3 12 1 1 1 0 2 5 2 1 0 1 4 2 3 1 0 1 2 0 0 0 3 4 0 0 0 4]	2.05172413793103	[0 0 0 5 5 5 5 7 7 9 9 12 12 15 16 22 30 40 44 49 58 66 75 85 98 117 133 146 162 188 216 250 276 312 350 392 427 457 501 543 588 632 680 720 750 780 807 837 850 871 880 888 902 912 916 922 929 936 938 941 943 945 948 950 950 951 951 954 955 957 957 957 957 957 957 957 957 957 957 957 957 957 957 957 957 957 957 957 957 957 957 957 957 957 957 957 957 957 957 957 957 957 957 957 957 957 957 957 95…	329	185	341	217	933
81	81	2602178	30	0.994692144373673	[0 0 0 0 0 0 0 0.8 0.8 0.8 0.8 1.3333333333333333 2 2 1.8888888888888888 1.8 1.9333333333333333 1.8888888888888888 2 2.272727272727273 2.3043478260869565 2.393939393939394 2.5128205128205128 2.5 2.4705882352941178 2.440677966101695 2.151898734177215 2.0638297872340425 1.990909090909091 1.9236641221374047 1.93006993006993 1.8562874251497006 1.8563829787234043 1.7808219178082192 1.7673469387755103 …	180	0.05	124	142	151	173	224	238	186	149	92	20	95	111	98	116	151	141	96	69	50	15	network-italy	population-italy	degree-germany	empirical-full	5776	0	0	0	7.70647098065377	7.29764155399945	0.435727198416658	0.0507090620031797	3.60231285122242	7	[0 4 3 1 2 0 0 0 4 1 10 3 1 3 0 0 0 5 7 5 6 0 3 2 1 2 1 2 2 2 3 5 4 0 5 0 1 2 10 1 4 2 5 2 0 3 5 1 0 1 2]	2.47058823529412	[0 0 0 5 5 5 5 6 8 8 9 10 15 18 20 22 23 33 39 44 51 59 79 94 110 131 143 167 188 219 245 275 306 338 378 415 458 493 542 591 624 660 703 733 763 792 807 820 832 852 866 878 884 889 895 901 906 909 910 914 915 919 922 924 925 927 931 932 932 933 933 934 935 935 935 936 937 937 940 940 940 940 941 941 941 941 941 942 942 942 942 942 942 942 942 942 942 942 942 942 942 942 942 942 942 942 942 942 9…	329	185	341	217	933
82	82	2602178	31	0.994686503719447	[0 0 0 0 0 0 0 2.6 2.6 2.6 2.6 3.5 3.375 3.235294117647059 3.1666666666666665 2.5833333333333335 2.5 2.38 2.389830508474576 2.4262295081967213 2.5142857142857142 2.409090909090909 2.293577981651376 2.1908396946564888 2.0194805194805197 1.9011627906976745 1.7584541062801933 1.665289256198347 1.6581818181818182 1.627062706270627 1.5891238670694865 1.5264623955431755 1.4846938775510203 1.44063926940…	180	0.05	124	142	151	173	224	238	186	149	92	20	98	106	107	122	152	128	111	59	43	15	network-italy	population-italy	degree-germany	empirical-full	5776	0	0	0	7.70647098065377	7.29764155399945	0.435727198416658	0.0507090620031797	3.60231285122242	7	[0 0 1 1 0 6 2 6 1 0 5 0 2 1 2 1 0 1 2 5 0 2 2 5 0 5 6 1 0 5 4 2 0 3 3 3 0 4 7 2 2 6 0 3 0 2 3 1 0 1 3 1 5 0 4 1 3 1 1 8 0 1 0 4 7 0 0 5 0 2 1 1 1 1 0 0 0 0 4 3 3 0 1 2 5 1 2 0 0 2 4 9 3 1 6 1 2 3 4 1 0 0 1 0 0 3 2 0 1 2 1 1 2 2 3 4 1 3 3 2 1 1 1 1 4 0 6 1 0 4 2 0 2 5 0 6 1 0 2 3 1 3 0 3 7 0 0 2 2 0 0 4 2 1]	2.01948051948052	[0 0 0 5 5 5 5 10 16 17 18 24 34 50 59 61 70 88 109 131 154 172 207 242 275 303 331 359 392 438 479 518 546 577 603 651 686 714 744 763 787 808 831 842 853 872 885 891 899 904 909 914 920 926 930 930 930 932 933 935 936 936 936 937 938 938 938 938 939 939 939 939 939 940 940 941 941 941 941 941 941 941 941 941 941 941 941 941 941 941 941 941 941 941 941 941 941 941 941 941 941 941 941 941 941 941…	329	185	341	217	933
83	83	2602178	32	0.99465811965812	[0 0 0 0 0 0 0 1.8 1.8 1.8 1.8 2.5555555555555554 2.4545454545454546 2.3333333333333335 2.4285714285714284 2.4705882352941178 2.28 2.185185185185185 2.1515151515151514 2.097560975609756 1.9361702127659575 2.0185185185185186 2.0833333333333335 2.0972222222222223 2.0253164556962027 1.903225806451613 1.8727272727272728 1.9307692307692308 2.027586206896552 1.9056603773584906 1.8275862068965518 1.7386…	180	0.05	124	142	151	173	224	238	186	149	92	20	98	116	103	110	160	121	110	72	35	11	network-italy	population-italy	degree-germany	empirical-full	5776	0	0	0	7.70647098065377	7.29764155399945	0.435727198416658	0.0507090620031797	3.60231285122242	7	[5 7 0 1 6 3 0 0 2 1 1 1 3 2 1 3 1 1 0 2 1 3 1 4 0 1 1 4 0 2 1 0 0 2 1 1 1 1 1 3 1 1 8 2 2 0 1 5 3 0 0 0 0 2 1 0 0 2 4 3 5 2 2 2 3 1 3 3 0 5 1 7 2 1 7 2 5 6 0]	2.0253164556962	[0 0 0 5 5 5 5 9 11 12 14 17 25 27 33 41 47 54 60 72 79 93 110 130 145 159 174 199 236 274 298 317 346 399 445 474 517 564 605 662 701 733 765 795 814 834 852 861 873 886 897 910 914 916 920 924 929 931 931 932 932 934 935 935 935 935 935 936 936 936 936 936 936 936 936 936 936 936 936 936 936 936 936 936 936 936 936 936 936 936 936 936 936 936 936 936 936 936 936 936 936 936 936 936 936 936 936 …	329	185	341	217	933
84	84	2602178	33	0.994594594594595	[0 0 0 0 0 0 0 3.4 3.4 3.4 3.4 3.5 2.230769230769231 2.1875 1.8181818181818181 1.8181818181818181 1.6666666666666667 2 2.0833333333333335 1.975 2.088888888888889 2.0980392156862746 2.0806451612903225 2.085714285714286 2.0232558139534884 1.8979591836734695 1.8545454545454545 1.8852459016393444 1.917808219178082 1.9325153374233128 1.9230769230769231 1.8309178743961352 1.8220338983050848 1.731343283…	180	0.05	124	142	151	173	224	238	186	149	92	20	99	108	104	115	152	141	95	52	49	10	network-italy	population-italy	degree-germany	empirical-full	5776	0	0	0	7.70647098065377	7.29764155399945	0.435727198416658	0.0507090620031797	3.60231285122242	7	[0 0 0 3 7 4 1 1 0 0 6 1 0 3 6 3 0 7 2 2 1 1 1 1 14 6 1 1 1 6 5 2 2 1 5 1 1 0 5 0 1 4 0 2 0 1 0 10 6 1 0 0 0 0 2 0 0 0 0 2 2 2 4 1 0 1 1 2 4 0 5 1 1 0 3 1 0 2 1 2 4 2 1 0 4 0]	2.02325581395349	[0 0 0 5 5 5 5 6 13 16 22 22 27 32 36 40 45 51 62 70 86 98 110 122 146 163 182 207 236 268 304 332 381 418 454 495 519 560 592 632 665 687 709 742 765 783 797 812 823 837 852 861 869 873 880 889 895 896 898 902 903 906 908 910 910 911 913 914 917 918 920 922 922 922 922 923 923 924 924 924 924 924 924 925 925 925 925 925 925 925 925 925 925 925 925 925 925 925 925 925 925 925 925 925 925 925 925 …	329	185	341	217	933
85	85	2602178	34	0.994606256742179	[0 0 0 0 0 0 0 1.4 1.4 1.4 1.4 1.8571428571428572 1.8181818181818181 1.8181818181818181 1.6666666666666667 1.6666666666666667 1.6111111111111112 1.75 1.75 1.7692307692307692 2 2.111111111111111 2.1315789473684212 2.1333333333333333 2.061224489795918 1.9137931034482758 1.7746478873239437 1.8313253012048192 1.7872340425531914 1.7333333333333334 1.8706896551724137 1.8484848484848484 1.79310344827586…	180	0.05	124	142	151	173	224	238	186	149	92	20	95	117	101	102	141	140	103	66	45	17	network-italy	population-italy	degree-germany	empirical-full	5776	0	0	0	7.70647098065377	7.29764155399945	0.435727198416658	0.0507090620031797	3.60231285122242	7	[1 0 4 2 2 0 1 1 3 2 4 7 2 0 1 3 3 2 3 1 3 0 2 1 5 2 1 1 0 4 2 4 2 7 2 0 1 1 0 0 7 1 3 2 2 4 1 1 0]	2.06122448979592	[0 0 0 5 5 5 5 7 11 11 12 15 18 24 24 26 29 36 38 45 49 58 71 83 94 105 116 132 145 163 184 204 237 268 287 312 346 366 410 438 476 521 556 596 622 651 683 713 730 757 776 803 826 836 852 865 871 885 891 895 897 901 907 911 911 913 914 914 916 919 920 920 920 921 923 924 924 925 926 926 926 926 927 927 927 927 927 927 927 927 927 927 927 927 927 927 927 927 927 927 927 927 927 927 927 927 927 927…	329	185	341	217	933
86	86	2602178	35	0.994692144373673	[0 0 0 0 0 0 0 2.2 2.2 2.2 2.2 2.125 2.1818181818181817 2.642857142857143 2.6875 2.5 2.4210526315789473 2.3076923076923075 2.236842105263158 2.238095238095238 2.0638297872340425 2.125 2.242857142857143 2.246913580246914 2.1789473684210527 2.160377358490566 2.1092436974789917 2.0217391304347827 2.011627906976744 1.875 1.7543859649122806 1.7073170731707317 1.6655172413793105 1.6284829721362228 1.53…	180	0.05	124	142	151	173	224	238	186	149	92	20	94	108	101	118	156	129	109	62	48	17	network-italy	population-italy	degree-germany	empirical-full	5776	0	0	0	7.70647098065377	7.29764155399945	0.435727198416658	0.0507090620031797	3.60231285122242	7	[0 1 7 2 3 1 1 3 1 1 2 2 1 0 3 3 2 1 0 1 3 0 3 3 3 2 0 4 1 1 2 2 0 2 2 4 6 0 1 1 3 7 1 1 5 0 4 3 0 1 5 0 8 5 3 2 7 6 1 1 1 7 2 2 0 0 1 1 0 3 4 1 2 2 3 2 1 2 4 3 2 5 1 6 2 6 0 0 4 0 1 1 0 0 0]	2.17894736842105	[0 0 0 5 5 5 5 8 11 14 16 18 19 26 38 42 47 56 70 81 95 106 119 138 172 200 228 246 290 323 357 393 430 474 502 545 585 632 658 697 715 745 769 796 814 829 845 866 877 885 895 905 915 920 924 926 930 930 931 933 936 936 936 937 938 939 939 940 941 942 942 942 942 942 942 942 942 942 942 942 942 942 942 942 942 942 942 942 942 942 942 942 942 942 942 942 942 942 942 942 942 942 942 942 942 942 942…	329	185	341	217	933
87	87	2602178	36	0.994582881906826	[0 0 0 0 0 0 0 1.6 1.6 1.6 1.6 1.5714285714285714 1.6666666666666667 1.4545454545454546 1.5384615384615385 1.4666666666666666 1.4736842105263157 1.4285714285714286 1.3636363636363635 1.375 1.4814814814814814 1.5483870967741935 1.4545454545454546 1.5 1.5365853658536586 1.5555555555555556 1.510204081632653 1.5660377358490567 1.6271186440677967 1.646153846153846 1.7808219178082192 1.9090909090909092…	180	0.05	124	142	151	173	224	238	186	149	92	20	92	110	105	115	134	138	110	56	51	12	network-italy	population-italy	degree-germany	empirical-full	5776	0	0	0	7.70647098065377	7.29764155399945	0.435727198416658	0.0507090620031797	3.60231285122242	7	[2 5 0 1 1 2 1 2 2 3 1 2 3 1 0 2 0 4 0 3 0 0 0 1 1 0 0 3 3 3 2 0 1 0 1 1 1 1 6 1 3]	1.53658536585366	[0 0 0 5 5 5 5 7 9 11 13 15 19 21 22 24 27 31 33 36 41 45 49 53 59 65 73 77 86 96 111 131 143 168 190 221 241 263 286 338 378 418 459 499 536 578 616 651 679 705 739 768 806 827 849 859 872 888 898 907 911 913 915 920 920 921 921 923 923 923 923 923 923 923 923 923 923 923 923 923 923 923 923 923 923 923 923 923 923 923 923 923 923 923 923 923 923 923 923 923 923 923 923 923 923 923 923 923 923 9…	329	185	341	217	933
88	88	2602178	37	0.994786235662148	[0 0 0 0 0 0 0 0.6 0.6 0.6 0.6 0.8333333333333334 0.8571428571428571 0.8571428571428571 1.25 1.25 1.8 1.8 1.4615384615384615 1.4285714285714286 1.2941176470588236 1.380952380952381 1.380952380952381 1.434782608695652 1.3461538461538463 1.8 1.78125 1.7272727272727273 2.057142857142857 1.930232558139535 1.8846153846153846 2 1.9545454545454546 2.026315789473684 2.0238095238095237 2.0686274509803924 …	180	0.05	124	142	151	173	224	238	186	149	92	20	101	117	104	117	160	126	109	63	50	12	network-italy	population-italy	degree-germany	empirical-full	5776	0	0	0	7.70647098065377	7.29764155399945	0.435727198416658	0.0507090620031797	3.60231285122242	7	[1 0 2 1 2 4 0 1 1 1 0 1 0 1 4 0 2 0 1 0 4 1 4 4 0 0]	1.34615384615385	[0 0 0 5 5 5 5 6 7 7 8 8 10 10 13 14 17 21 21 23 26 30 32 33 35 43 52 56 66 76 84 102 118 132 151 176 199 233 252 282 309 355 391 431 469 508 546 589 645 674 713 741 761 785 809 828 844 861 873 887 898 905 915 925 929 933 938 941 946 947 948 949 951 954 954 955 956 957 957 958 958 958 959 959 959 959 959 959 959 959 959 959 959 959 959 959 959 959 959 959 959 959 959 959 959 959 959 959 959 959 9…	329	185	341	217	933
89	89	2602178	38	0.994110718492344	[0 0 0 0 0 0 0 3 3 3 3 2.1 1.7857142857142858 1.4705882352941178 1.35 1.2608695652173914 1.48 1.5925925925925926 1.8064516129032258 1.75 1.8823529411764706 1.8421052631578947 1.8958333333333333 1.8181818181818181 1.8644067796610169 1.9393939393939394 1.8918918918918919 1.853658536585366 1.8541666666666667 1.8407079646017699 1.880952380952381 1.9130434782608696 1.8944099378881987 1.89010989010989 …	180	0.05	124	142	151	173	224	238	186	149	92	20	97	108	95	95	135	125	87	60	41	6	network-italy	population-italy	degree-germany	empirical-full	5776	0	0	0	7.70647098065377	7.29764155399945	0.435727198416658	0.0507090620031797	3.60231285122242	7	[1 1 4 3 1 0 2 3 3 1 0 0 0 0 0 6 5 5 1 3 0 3 7 5 1 9 1 0 0 1 0 6 1 3 2 5 7 2 0 2 0 0 0 0 0 1 0 0 1 0 3 3 2 1 2 0 0 1 2]	1.86440677966102	[0 0 0 5 5 5 5 10 14 17 20 23 25 27 31 32 34 38 48 55 59 66 74 82 96 113 126 138 161 182 203 229 258 294 329 372 419 459 505 544 581 615 640 665 686 709 725 742 758 778 792 802 809 817 822 828 832 835 835 840 841 843 844 845 845 847 848 848 848 849 849 849 849 849 849 849 849 849 849 849 849 849 849 849 849 849 849 849 849 849 849 849 849 849 849 849 849 849 849 849 849 849 849 849 849 849 849 84…	329	185	341	217	933
90	90	2602178	39	0.994725738396624	[0 0 0 0 0 0 0 0.8 0.8 0.8 0.8 1 0.8571428571428571 1 1.2222222222222223 1.1 1.1 1.1666666666666667 1.4 1.4 1.5625 1.5294117647058822 2.0526315789473686 2.05 2.0869565217391304 2 2.0606060606060606 2.0238095238095237 1.8888888888888888 1.9807692307692308 1.9180327868852458 2.183098591549296 2.1012658227848102 2.197802197802198 2.0952380952380953 2.1640625 2.111888111888112 1.9821428571428572 1.82…	180	0.05	124	142	151	173	224	238	186	149	92	20	98	106	111	110	163	130	107	63	47	13	network-italy	population-italy	degree-germany	empirical-full	5776	0	0	0	7.70647098065377	7.29764155399945	0.435727198416658	0.0507090620031797	3.60231285122242	7	[8 1 4 2 4 5 1 2 0 2 0 0 1 0 1 0 5 3 3 1 3 0 2]	2.08695652173913	[0 0 0 5 5 5 5 6 7 8 9 10 10 12 15 15 16 17 19 20 23 28 33 42 45 52 61 71 79 91 105 128 143 168 197 221 250 284 326 358 383 411 449 483 512 553 591 626 660 703 735 761 781 810 822 842 862 875 882 895 904 911 918 924 929 931 936 939 940 941 941 942 942 946 947 948 948 948 948 948 948 948 948 948 948 948 948 948 948 948 948 948 948 948 948 948 948 948 948 948 948 948 948 948 948 948 948 948 948 948…	329	185	341	217	933
91	91	2602178	40	0.994553376906318	[0 0 0 0 0 0 0 1.2 1.2 1.2 1.2 2.75 2.75 2.3636363636363638 2.3636363636363638 2.4615384615384617 2.1052631578947367 1.75 1.6666666666666667 1.9696969696969697 1.8974358974358974 2.1363636363636362 2.127659574468085 1.9622641509433962 2.0806451612903225 1.9324324324324325 1.875 1.958762886597938 2 1.944 1.93006993006993 1.9520958083832336 1.8795811518324608 1.8428571428571427 1.7875 1.70437956204…	180	0.05	124	142	151	173	224	238	186	149	92	20	90	109	113	111	150	127	107	57	42	12	network-italy	population-italy	degree-germany	empirical-full	5776	0	0	0	7.70647098065377	7.29764155399945	0.435727198416658	0.0507090620031797	3.60231285122242	7	[0 3 1 0 0 6 3 1 0 0 2 2 0 3 0 4 8 1 0 2 9 0 6 2 0 0 1 1 1 1 0 3 1 3 2 3 0 2 0 8 0 0 0 1 0 8 1 3 1 14 3 5 0 3 1 3 1 0 1 2 1 2]	2.08064516129032	[0 0 0 5 5 5 5 8 8 11 11 13 19 24 27 33 39 44 47 53 62 74 88 97 113 125 143 167 191 210 240 274 305 345 387 422 455 489 529 565 605 642 665 686 712 741 763 779 798 820 829 839 851 864 872 879 883 887 892 892 896 899 901 903 906 910 914 916 918 918 918 918 918 918 918 918 918 918 918 918 918 918 918 918 918 918 918 918 918 918 918 918 918 918 918 918 918 918 918 918 918 918 918 918 918 918 918 918…	329	185	341	217	933
92	92	2602178	41	0.994594594594595	[0 0 0 0 0 0 0 1.6 1.6 1.6 1.6 1.5714285714285714 1.8888888888888888 1.8 2.1538461538461537 2.3333333333333335 2.25 2.05 1.875 1.7241379310344827 1.606060606060606 1.8095238095238095 1.8043478260869565 1.96 1.9038461538461537 2.0166666666666666 2.103896103896104 2.072289156626506 1.9894736842105263 1.8785046728971964 2 2.0205479452054793 1.9722222222222223 2.0052083333333335 1.9216589861751152 1.…	180	0.05	124	142	151	173	224	238	186	149	92	20	96	109	100	119	144	144	101	43	56	13	network-italy	population-italy	degree-germany	empirical-full	5776	0	0	0	7.70647098065377	7.29764155399945	0.435727198416658	0.0507090620031797	3.60231285122242	7	[1 2 5 2 2 5 0 9 1 1 0 2 0 3 1 1 1 5 2 0 0 0 3 4 3 0 5 0 5 1 0 3 0 7 1 3 1 1 0 1 1 2 1 1 1 0 3 2 3 1 3 0]	1.90384615384615	[0 0 0 5 5 5 5 7 9 10 13 15 16 20 24 29 33 42 46 50 52 60 77 83 95 107 127 146 180 192 217 244 294 345 377 406 457 508 559 603 639 665 699 731 746 770 790 815 822 840 851 857 863 869 875 880 886 888 890 895 898 900 901 905 907 910 912 913 913 915 916 917 918 919 919 919 920 920 922 922 922 924 924 924 924 924 925 925 925 925 925 925 925 925 925 925 925 925 925 925 925 925 925 925 925 925 925 925 …	329	185	341	217	933
93	93	2602178	42	0.994697773064687	[0 0 0 0 0 0 0 2 2 2 2 1.7777777777777777 2.4166666666666665 2.5 2.4 2.388888888888889 2.4545454545454546 2.1724137931034484 2.090909090909091 1.925 1.803921568627451 1.7719298245614035 1.7777777777777777 1.6805555555555556 1.7721518987341771 1.9555555555555555 1.9615384615384615 2 2.0317460317460316 2.0142857142857142 1.9202453987730062 1.925531914893617 1.8663594470046083 1.7751004016064258 1.7…	180	0.05	124	142	151	173	224	238	186	149	92	20	100	118	106	109	145	124	110	60	54	17	network-italy	population-italy	degree-germany	empirical-full	5776	0	0	0	7.70647098065377	7.29764155399945	0.435727198416658	0.0507090620031797	3.60231285122242	7	[0 2 3 1 0 0 2 0 1 1 0 2 0 0 0 3 1 3 3 2 0 7 1 1 0 0 3 0 2 1 4 1 2 2 2 0 6 3 3 0 1 0 3 3 0 2 3 4 11 2 2 0 4 0 4 3 1 0 1 1 0 1 0 0 0 2 1 2 6 1 2 3 3 1 1 1 1 6 2]	1.77215189873418	[0 0 0 5 5 5 5 9 12 14 15 18 22 29 33 40 51 57 63 72 79 90 104 114 126 140 163 188 217 249 278 306 346 386 429 465 513 558 603 646 688 718 738 767 791 806 829 843 850 865 872 881 887 893 902 904 909 912 917 922 923 925 926 928 928 931 931 932 933 933 935 935 936 936 937 939 939 939 939 940 940 940 940 941 942 943 943 943 943 943 943 943 943 943 943 943 943 943 943 943 943 943 943 943 943 943 943 …	329	185	341	217	933
94	94	2602178	43	0.994588744588745	[0 0 0 0 0 0 0 1 1 1 1 1.7142857142857142 1.7142857142857142 2.25 2.2 2.090909090909091 2.2 1.8888888888888888 2.08 2.2222222222222223 2.0625 2.1714285714285713 2 2.0425531914893615 1.9333333333333333 1.864864864864865 2.073170731707317 2.0348837209302326 2.0526315789473686 1.9639639639639639 1.902097902097902 1.878787878787879 1.8 1.8090452261306533 1.8035714285714286 1.8267716535433072 1.748226…	180	0.05	124	142	151	173	224	238	186	149	92	20	100	109	105	111	144	125	107	57	54	12	network-italy	population-italy	degree-germany	empirical-full	5776	0	0	0	7.70647098065377	7.29764155399945	0.435727198416658	0.0507090620031797	3.60231285122242	7	[1 1 0 3 6 1 2 0 5 0 1 0 0 0 3 1 1 6 0 2 1 2 6 1 4 1 1 3 3 2 3 4 1 1 1 0 0 2 0 2 0 2 0 3 1 0 1 3 1 2 9 6 1 6 2 1 1 2 2 2]	1.93333333333333	[0 0 0 5 5 5 5 7 7 8 10 11 15 18 25 27 32 35 42 47 60 74 82 86 95 111 143 165 180 199 224 254 282 325 364 402 443 489 527 571 610 638 671 707 743 776 798 821 835 846 857 866 878 886 891 897 901 905 905 907 911 913 913 915 917 919 921 921 922 923 924 924 924 924 924 924 924 924 924 924 924 924 924 924 924 924 924 924 924 924 924 924 924 924 924 924 924 924 924 924 924 924 924 924 924 924 924 924 9…	329	185	341	217	933
95	95	2602178	44	0.994714587737844	[0 0 0 0 0 0 0 1.6 1.6 1.6 1.6 1.3333333333333333 1.7777777777777777 2.3636363636363638 3 3 3.2 2.909090909090909 2.75 2.5454545454545454 2.5952380952380953 2.3333333333333335 2.2419354838709675 2.2941176470588234 2.449438202247191 2.2735849056603774 2.2857142857142856 2.220689655172414 2.0173410404624277 1.975 1.8132780082987552 1.7437722419928825 1.711111111111111 1.6182336182336183 1.558375634…	180	0.05	124	142	151	173	224	238	186	149	92	20	106	102	104	120	150	137	106	57	49	15	network-italy	population-italy	degree-germany	empirical-full	5776	0	0	0	7.70647098065377	7.29764155399945	0.435727198416658	0.0507090620031797	3.60231285122242	7	[4 0 2 5 0 4 2 6 4 2 2 0 2 1 2 3 0 2 0 3 4 6 7 1 0 1 4 0 5 3 12 3 1 2 0 0 2 0 0 1 0 1 2 3 1 9 1 1 1 1 0 3 3 2 2 8 7 10 3 4 0 3 4 2 4 0 1 4 2 6 8 0 1 1 0 5 1 0 0 1 2 1 0 4 2 7 1 0 0]	2.44943820224719	[0 0 0 5 5 5 5 6 9 11 13 13 15 22 24 33 42 57 62 68 89 106 126 145 173 200 241 281 315 351 394 436 484 520 564 597 640 675 713 742 775 794 818 837 855 870 886 901 908 913 917 919 920 928 933 933 935 937 938 939 942 944 946 946 946 946 946 946 946 946 946 946 946 946 946 946 946 946 946 946 946 946 946 946 946 946 946 946 946 946 946 946 946 946 946 946 946 946 946 946 946 946 946 946 946 946 946 …	329	185	341	217	933
96	96	2602178	45	0.994786235662148	[0 0 0 0 0 0 0 2 2 2 2 1.6666666666666667 1.75 1.8461538461538463 2.1333333333333333 2.1333333333333333 2.0625 1.9444444444444444 2.3333333333333335 2.25 1.9428571428571428 2.051282051282051 2.024390243902439 2.019607843137255 2.0526315789473686 2.0277777777777777 2.1772151898734178 2.101123595505618 1.9603960396039604 1.88135593220339 1.8489208633093526 1.7901234567901234 1.8602150537634408 1.88…	180	0.05	124	142	151	173	224	238	186	149	92	20	97	112	102	115	144	143	112	70	51	13	network-italy	population-italy	degree-germany	empirical-full	5776	0	0	0	7.70647098065377	7.29764155399945	0.435727198416658	0.0507090620031797	3.60231285122242	7	[0 1 0 1 0 5 1 1 5 1 1 3 0 2 1 7 1 0 4 3 6 0 5 7 0 7 10 0 0 1 1 0 3 7 0 2 3 3 1 2 2 1 0 1 0 0 1 3 2 3 2 1 0 2 1 2 1]	2.05263157894737	[0 0 0 5 5 5 5 6 8 13 15 15 16 18 24 28 35 39 41 51 57 72 79 89 101 118 139 162 186 202 220 251 288 328 366 413 438 476 526 563 601 632 669 710 734 765 782 803 825 840 858 876 892 903 909 915 920 926 932 941 943 943 943 944 947 947 948 949 949 951 954 954 954 954 956 956 958 958 958 958 959 959 959 959 959 959 959 959 959 959 959 959 959 959 959 959 959 959 959 959 959 959 959 959 959 959 959 959…	329	185	341	217	933
97	97	2602178	46	0.994807892004154	[0 0 0 0 0 0 0 0.6 0.6 0.6 0.6 0.6 0.6 0.6 1 1 1 1 0.7272727272727273 0.9166666666666666 0.9166666666666666 0.9230769230769231 0.9230769230769231 0.9230769230769231 0.9230769230769231 1.1333333333333333 1.0625 1.0625 1.2352941176470589 1.2352941176470589 1.2222222222222223 1.1428571428571428 1.1304347826086956 1.1304347826086956 1.2307692307692308 1.2222222222222223 1.4827586206896552 1.5 1.65625…	180	0.05	124	142	151	173	224	238	186	149	92	20	92	115	105	127	156	137	103	52	59	17	network-italy	population-italy	degree-germany	empirical-full	5776	0	0	0	7.70647098065377	7.29764155399945	0.435727198416658	0.0507090620031797	3.60231285122242	7	[1 3 3 0 1 0 1 2 0 1 0 0 0]	0.923076923076923	[0 0 0 5 5 5 5 5 5 5 8 8 8 8 11 12 12 13 13 13 13 15 16 16 17 17 18 21 23 23 26 27 29 30 32 34 41 44 50 55 61 74 87 99 107 134 146 170 191 228 251 290 340 376 405 436 464 518 566 607 647 680 722 762 797 817 834 849 870 890 901 912 925 934 939 948 951 954 956 957 958 958 960 961 962 962 962 962 962 962 963 963 963 963 963 963 963 963 963 963 963 963 963 963 963 963 963 963 963 963 963 963 963 963 …	329	185	341	217	933
98	98	2602178	47	0.994818652849741	[0 0 0 0 0 0 0 1.2 1.2 1.2 1.2 1.125 1.6666666666666667 1.6666666666666667 1.8181818181818181 2.3846153846153846 2.466666666666667 2.466666666666667 2.45 2.1153846153846154 2.40625 2.2432432432432434 2.590909090909091 2.4705882352941178 2.238095238095238 2.2337662337662336 2.108695652173913 2.091743119266055 1.9112903225806452 1.9214285714285715 1.8705882352941177 1.849740932642487 1.813636363636…	180	0.05	124	142	151	173	224	238	186	149	92	20	93	115	98	116	171	130	114	60	54	14	network-italy	population-italy	degree-germany	empirical-full	5776	0	0	0	7.70647098065377	7.29764155399945	0.435727198416658	0.0507090620031797	3.60231285122242	7	[2 0 0 2 8 2 1 1 1 2 0 1 0 7 1 0 1 0 1 1 2 1 1 0 2 2 1 0 0 7 1 6 4 0 1 4 2 0 1 2 6 1 0 1 0 12 0 5 1 0 2 1 2 5 4 0 14 6 2 1 5 4 1]	2.23809523809524	[0 0 0 5 5 5 5 8 9 9 11 13 15 15 20 26 32 37 44 51 63 77 92 109 124 140 170 193 220 243 277 307 347 389 421 461 500 543 576 600 631 674 716 758 780 811 830 858 881 894 905 918 925 931 933 938 940 943 945 947 950 951 953 953 954 956 957 957 957 957 957 959 960 960 960 960 962 963 964 964 964 964 964 964 965 965 965 965 965 965 965 965 965 965 965 965 965 965 965 965 965 965 965 965 965 965 965 965…	329	185	341	217	933
99	99	2602178	48	0.994697773064687	[0 0 0 0 0 0 0 1.6 1.6 1.6 1.6 1.8571428571428572 2 2.090909090909091 2.3846153846153846 2.5714285714285716 2.25 2.3043478260869565 2.037037037037037 2.0588235294117645 2.075 2.1956521739130435 2.090909090909091 2.0483870967741935 2.136986301369863 2.264367816091954 2.1634615384615383 2.1293103448275863 2.125984251968504 2 1.864864864864865 1.7534883720930232 1.7004219409282701 1.7100371747211895…	180	0.05	124	142	151	173	224	238	186	149	92	20	89	103	98	118	158	139	110	64	49	15	network-italy	population-italy	degree-germany	empirical-full	5776	0	0	0	7.70647098065377	7.29764155399945	0.435727198416658	0.0507090620031797	3.60231285122242	7	[1 5 2 4 1 0 0 4 3 5 1 7 0 3 1 1 3 6 5 4 0 0 0 2 1 1 3 1 2 1 1 1 3 1 0 2 4 0 0 2 1 1 9 2 1 3 0 0 0 0 1 2 1 4 0 3 6 4 2 10 1 1 7 3 2 3 4 0 0 0 2 2 0]	2.13698630136986	[0 0 0 5 5 5 5 7 10 11 13 14 20 23 27 34 40 46 55 62 73 87 104 116 127 156 185 215 237 269 301 336 370 406 439 484 531 586 620 651 688 722 747 775 801 813 827 845 855 872 884 893 901 912 917 920 924 925 931 931 934 934 934 937 937 938 938 938 939 939 939 939 940 940 940 940 940 942 942 942 942 942 943 943 943 943 943 943 943 943 943 943 943 943 943 943 943 943 943 943 943 943 943 943 943 943 943 …	329	185	341	217	933
100	100	2602178	49	0.994511525795829	[0 0 0 0 0 0 0 1.8 1.8 1.8 1.8 1.6666666666666667 1.8888888888888888 1.9090909090909092 2.5714285714285716 2.533333333333333 2.3529411764705883 2.5238095238095237 2.2580645161290325 2.1515151515151514 2.0789473684210527 2.260869565217391 2.189655172413793 2.08955223880597 2.103896103896104 2.0919540229885056 2.0396039603960396 2 1.8759124087591241 1.9215686274509804 1.8457142857142856 1.784313725…	180	0.05	124	142	151	173	224	238	186	149	92	20	99	115	101	103	148	130	107	49	46	13	network-italy	population-italy	degree-germany	empirical-full	5776	0	0	0	7.70647098065377	7.29764155399945	0.435727198416658	0.0507090620031797	3.60231285122242	7	[1 3 3 2 2 4 0 2 5 2 2 6 7 4 9 0 0 0 2 2 4 1 7 0 1 1 0 2 2 0 2 2 4 1 3 1 5 11 0 2 2 0 1 0 0 2 3 0 2 1 3 2 1 1 1 6 0 0 3 2 7 0 4 9 1 0 0 0 3 0 2 1 0 0 0 0 0]	2.1038961038961	[0 0 0 5 5 5 5 6 9 11 14 15 17 21 31 33 38 46 58 67 77 87 101 120 137 153 175 204 233 257 281 314 356 387 417 445 488 523 574 611 643 667 697 739 764 781 798 815 833 847 860 867 870 875 879 884 887 890 894 900 904 908 908 909 909 910 911 911 911 911 911 911 911 911 911 911 911 911 911 911 911 911 911 911 911 911 911 911 911 911 911 911 911 911 911 911 911 911 911 911 911 911 911 911 911 911 911 9…	329	185	341	217	933
101	101	2602178	50	0.994594594594595	[0 0 0 0 0 0 0 1.8 1.8 1.8 1.8 1.6 1.9090909090909092 1.9090909090909092 2.5 2.588235294117647 2.5 2.727272727272727 2.75 2.6486486486486487 2.7142857142857144 2.7454545454545456 2.683333333333333 2.4578313253012047 2.2708333333333335 2.1322314049586777 2.1517241379310343 2.0602409638554215 1.9105263157894736 1.9023255813953488 1.7769230769230768 1.7889273356401385 1.7014925373134329 1.6118598382…	180	0.05	124	142	151	173	224	238	186	149	92	20	102	116	100	114	153	123	97	64	44	12	network-italy	population-italy	degree-germany	empirical-full	5776	0	0	0	7.70647098065377	7.29764155399945	0.435727198416658	0.0507090620031797	3.60231285122242	7	[0 6 1 0 2 3 1 2 3 2 3 0 4 3 3 10 2 2 1 0 1 3 0 0 2 2 1 2 0 1 5 2 4 0 2 6 2 3 1 4 1 0 1 3 8 3 0 1 1 0 1 5 4 1 1 2 1 1 2 5 7 2 0 2 1 3 0 0 9 0 2 5 3 0 3 2 0 0 8 5 0 4 0 5 0 1 0 3 0 6 4 2 1 2 8 0]	2.27083333333333	[0 0 0 5 5 5 5 10 11 11 14 17 18 22 28 37 42 55 60 83 96 121 145 166 190 215 260 289 335 371 408 452 501 547 587 611 650 684 715 749 769 787 812 828 848 863 871 882 886 895 900 903 908 909 912 913 914 916 919 920 920 921 922 924 924 924 924 924 925 925 925 925 925 925 925 925 925 925 925 925 925 925 925 925 925 925 925 925 925 925 925 925 925 925 925 925 925 925 925 925 925 925 925 925 925 925 92…	329	185	341	217	933
203	203	9690562	1	0.996066089693155	[0 0 0 0 0 0 0 4.4 4.4 4.4 4.4 4.785714285714286 4.5 4.454545454545454 4 3.357142857142857 3.43859649122807 3.1794871794871793 3 2.807017543859649 2.6319444444444446 2.4078212290502794 2.4027149321266967 2.238095238095238 2.096875 2.04 1.9564220183486238 1.8265107212475633 1.7202072538860103 1.6018099547511313 1.4776725304465494 1.382746051032807 1.2921719955898567 1.2160243407707911 1.1674687199…	180	0.05	124	142	151	173	224	238	186	149	92	20	109	137	135	164	192	202	162	86	66	18	network-italy	population-italy	degree-italy	empirical-full	12695	0	0	0	16.9379586390927	11.9098536061329	0.399256058518443	0.248079877112135	3.24623803496946	6	[8 6 3 3 3 0 0 0 0 4 5 1 0 0 1 0 1 4 2 0 4 2 0 0 1 1 3 3 6 2 0 0 5 1 0 0 1 5 7 1 3 3 7 1 1 1 0 1 0 4 2 0 2 2 6 7 0 4 2 0 2 4 4 0 4 5 2 0 2 8 3 9 2 1 4 0 1 4 4 4 5 3 2 8 2 0 4 0 0 0 0 2 10 0 1 2 4 3 5 8 1 2 0 2 4 10 0 0 1 3 3 1 2 3 6 0 1 0 3 0 0 3 1 8 2 1 3 1 0 2 1 0 0 2 3 2 8 0 1 1 5 2 2 1 0 6 2 4 4 1 0 0 2 3 5 1 3 1 2 0 0 0 2 5 0 1 0 6 1 0 2 0 0 3 3 4 1 0 0 0 1 0 4 1 0 3 1 2 0 3 1 4 2 0 1 0 1 8 …	2.096875	[0 0 0 5 5 5 5 14 18 22 27 42 57 78 95 114 144 179 221 273 320 375 436 513 579 663 739 823 907 986 1039 1092 1134 1163 1189 1215 1222 1234 1247 1258 1259 1264 1266 1266 1266 1267 1269 1270 1270 1271 1271 1271 1271 1271 1271 1271 1271 1271 1271 1271 1271 1271 1271 1271 1271 1271 1271 1271 1271 1271 1271 1271 1271 1271 1271 1271 1271 1271 1271 1271 1271 1271 1271 1271 1271 1271 1271 1271 1271 1271 …	714	337	722	212	938
204	204	9690562	2	0.996050552922591	[0 0 0 0 0 0 0 1.4 1.4 1.4 1.4 2 2 2.888888888888889 3.3333333333333335 3.769230769230769 3.769230769230769 3.1176470588235294 2.9310344827586206 3.05 3.148936170212766 3.019230769230769 3.098360655737705 2.986666666666667 3.0285714285714285 3.036231884057971 2.895705521472393 2.7248677248677247 2.4650205761316872 2.356913183279743 2.146981627296588 2 1.861003861003861 1.6575121163166397 1.519886…	180	0.05	124	142	151	173	224	238	186	149	92	20	112	137	139	155	196	205	159	95	57	11	network-italy	population-italy	degree-italy	empirical-full	12695	0	0	0	16.9379586390927	11.9098536061329	0.399256058518443	0.248079877112135	3.24623803496946	6	[2 2 1 0 2 2 0 3 3 3 2 7 0 2 1 5 2 2 0 7 3 6 2 4 1 5 3 1 2 4 4 11 3 1 2 6 1 3 1 1 5 1 2 1 4 3 2 2 9 0 5 5 2 5 1 1 5 9 3 6 4 3 2 4 2 1 5 1 2 2 4 6 4 0 2 8 3 1 4 5 1 6 1 6 4 1 2 6 0 1 7 5 2 10 1 3 2 3 1 2 2 0 4 1 3]	3.02857142857143	[0 0 0 5 5 5 5 7 7 9 12 13 13 17 29 40 47 52 61 75 105 138 163 189 243 311 381 445 518 619 704 797 878 956 1013 1067 1106 1148 1174 1204 1221 1234 1239 1247 1253 1253 1256 1257 1260 1261 1262 1262 1262 1265 1265 1266 1266 1266 1266 1266 1266 1266 1266 1266 1266 1266 1266 1266 1266 1266 1266 1266 1266 1266 1266 1266 1266 1266 1266 1266 1266 1266 1266 1266 1266 1266 1266 1266 1266 1266 1266 1266 12…	714	337	722	212	938
205	205	9690562	3	0.996044303797468	[0 0 0 0 0 0 0 3.8 3.8 3.8 3.8 4.5 4.066666666666666 3.8947368421052633 4.208333333333333 4.266666666666667 4.075 3.4310344827586206 3.1948051948051948 3 2.856 2.7564102564102564 2.6528497409326426 2.4149377593360994 2.2145214521452146 2.093220338983051 1.9399038461538463 1.8651452282157677 1.7082601054481548 1.5929339477726574 1.5069060773480663 1.428391959798995 1.3352402745995424 1.25418410041…	180	0.05	124	142	151	173	224	238	186	149	92	20	113	139	134	162	201	199	147	94	63	12	network-italy	population-italy	degree-italy	empirical-full	12695	0	0	0	16.9379586390927	11.9098536061329	0.399256058518443	0.248079877112135	3.24623803496946	6	[4 0 6 1 1 0 3 1 0 4 2 1 4 3 4 6 0 2 2 1 0 1 4 4 3 0 5 0 1 2 3 0 2 1 5 1 2 2 2 0 1 4 2 1 2 1 4 2 5 4 3 4 6 4 0 0 1 3 0 0 1 5 1 2 2 13 0 0 1 1 3 2 4 0 3 3 0 8 4 0 4 1 1 3 1 2 1 0 1 1 3 1 7 5 3 4 2 4 0 1 3 1 3 5 0 2 5 3 3 1 1 0 0 4 0 3 1 9 2 8 8 0 2 1 5 9 7 2 1 1 1 3 0 0 4 1 0 3 4 0 4 1 1 0 0 4 4 1 0 0 0 0 0 0 7 0 4 1 0 0 3 3 1 0 6 4 4 1 1 4 0 1 2 3 2 0 4 0 2 5 0 0 5 2 2 2 0 0 0 2 2 0 1 2 1 0 8 5 2…	2.21452145214521	[0 0 0 5 5 5 5 10 15 19 24 30 40 58 77 100 125 156 193 241 303 354 416 482 569 651 724 796 874 956 1013 1087 1125 1163 1187 1208 1217 1233 1246 1252 1253 1253 1256 1257 1257 1258 1260 1260 1260 1262 1263 1263 1263 1264 1264 1264 1264 1264 1264 1264 1264 1264 1264 1264 1264 1264 1264 1264 1264 1264 1264 1264 1264 1264 1264 1264 1264 1264 1264 1264 1264 1264 1264 1264 1264 1264 1264 1264 1264 1264 …	714	337	722	212	938
206	206	9690562	4	0.996038034865293	[0 0 0 0 0 0 0 3.4 3.4 3.4 3.4 3.4545454545454546 3.5384615384615383 4.055555555555555 4.090909090909091 4.285714285714286 4.212121212121212 3.54 3.1805555555555554 3.1758241758241756 3 2.7338129496402876 2.5913978494623655 2.478448275862069 2.276978417266187 2.1717791411042944 2.0591259640102826 1.8795698924731183 1.7339449541284404 1.6003210272873194 1.4978601997146932 1.404364569961489 1.33880…	180	0.05	124	142	151	173	224	238	186	149	92	20	104	133	141	153	197	208	157	89	63	17	network-italy	population-italy	degree-italy	empirical-full	12695	0	0	0	16.9379586390927	11.9098536061329	0.399256058518443	0.248079877112135	3.24623803496946	6	[0 3 7 4 0 4 2 3 4 0 5 2 1 0 1 3 1 1 0 4 5 1 12 1 6 0 1 1 9 1 4 1 2 0 1 0 1 6 0 0 1 2 1 0 1 4 3 2 5 1 2 3 0 0 4 1 2 2 1 1 3 2 3 1 0 5 0 1 3 1 1 12 1 2 2 6 0 0 0 2 3 1 7 2 0 2 0 1 2 3 1 1 4 0 7 2 2 8 2 2 6 5 2 0 3 2 6 0 5 8 7 0 6 7 2 2 1 1 0 3 2 1 5 1 3 1 1 1 0 1 5 3 0 3 1 3 1 4 3 4 3 4 0 3 4 0 0 6 0 0 1 1 4 0 3 0 0 3 6 3 0 1 4 3 0 0 1 1 2 9 1 7 1 1 2 3 1 8 4 0 0 1 0 0 3 7 2 10 7 2 0 1 0 2 2 1 1 0…	2.27697841726619	[0 0 0 5 5 5 5 11 13 18 22 28 33 50 72 91 111 139 186 232 278 326 389 465 545 623 701 779 853 925 977 1037 1085 1131 1166 1200 1214 1230 1240 1247 1248 1250 1253 1255 1256 1257 1257 1258 1258 1259 1260 1260 1260 1260 1262 1262 1262 1262 1262 1262 1262 1262 1262 1262 1262 1262 1262 1262 1262 1262 1262 1262 1262 1262 1262 1262 1262 1262 1262 1262 1262 1262 1262 1262 1262 1262 1262 1262 1262 1262 12…	714	337	722	212	938
207	207	9690562	5	0.996009577015164	[0 0 0 0 0 0 0 4.6 4.6 4.6 4.6 4.4 4.625 4.611111111111111 4.107142857142857 3.8823529411764706 3.702127659574468 3.557377049180328 3.13953488372093 2.8773584905660377 2.8208955223880596 2.617142857142857 2.4604651162790696 2.3474903474903477 2.1655844155844157 2.0510752688172045 1.9216589861751152 1.811023622047244 1.678082191780822 1.581679389312977 1.494550408719346 1.4081885856079404 1.306145…	180	0.05	124	142	151	173	224	238	186	149	92	20	111	136	135	151	191	201	164	89	64	11	network-italy	population-italy	degree-italy	empirical-full	12695	0	0	0	16.9379586390927	11.9098536061329	0.399256058518443	0.248079877112135	3.24623803496946	6	[3 3 3 1 6 2 2 1 1 0 4 0 2 2 0 2 1 4 5 2 1 0 0 1 0 2 2 6 5 7 0 5 7 1 7 2 0 11 4 1 2 1 3 1 9 4 0 1 5 4 2 1 1 0 2 5 3 1 0 2 2 0 2 1 1 2 5 1 5 2 0 0 1 6 5 2 3 0 1 5 2 1 5 5 3 4 1 0 1 1 2 2 0 4 1 3 1 0 1 1 0 1 4 0 3 0 0 2 2 2 0 1 0 2 1 1 3 4 3 2 0 0 6 6 7 0 0 8 0 2 0 2 2 0 4 3 4 1 2 3 0 5 0 4 3 1 10 2 2 1 2 1 7 0 1 4 2 2 0 0 0 2 0 6 1 3 0 0 3 0 0 0 0 0 1 1 1 2 4 0 3 1 3 0 3 1 2 2 1 6 2 5 1 4 0 1 4 0 …	2.16558441558442	[0 0 0 5 5 5 5 10 16 18 28 34 47 61 86 106 134 175 215 259 308 372 434 508 584 655 734 806 895 967 1029 1083 1126 1163 1186 1202 1219 1230 1239 1242 1244 1247 1249 1250 1250 1250 1250 1250 1250 1252 1252 1252 1252 1252 1252 1253 1253 1253 1253 1253 1253 1253 1253 1253 1253 1253 1253 1253 1253 1253 1253 1253 1253 1253 1253 1253 1253 1253 1253 1253 1253 1253 1253 1253 1253 1253 1253 1253 1253 1253 …	714	337	722	212	938
208	208	9690562	6	0.996025437201908	[0 0 0 0 0 0 0 3.6 3.6 3.6 3.6 3.142857142857143 3.8666666666666667 4.111111111111111 3.869565217391304 3.84 3.8157894736842106 3.660377358490566 3.6818181818181817 3.302325581395349 3.142857142857143 2.883211678832117 2.6089385474860336 2.4347826086956523 2.3208955223880596 2.1682242990654204 2.031331592689295 1.9303370786516854 1.7600767754318618 1.6561461794019934 1.567448680351906 1.486842105…	180	0.05	124	142	151	173	224	238	186	149	92	20	103	133	135	155	193	213	159	90	64	13	network-italy	population-italy	degree-italy	empirical-full	12695	0	0	0	16.9379586390927	11.9098536061329	0.399256058518443	0.248079877112135	3.24623803496946	6	[4 10 0 1 1 1 4 2 1 1 2 1 8 2 0 0 0 0 3 3 0 4 0 2 2 2 0 3 4 4 3 0 2 2 2 2 1 5 0 3 3 4 0 0 2 0 5 1 3 1 1 3 2 0 3 5 3 3 3 0 1 4 12 6 7 0 2 0 6 8 2 0 0 1 2 4 3 2 1 3 1 2 2 3 3 9 4 2 3 2 1 0 2 4 1 1 0 1 4 6 0 6 9 2 2 2 1 3 1 3 1 2 1 3 1 3 1 2 0 3 2 0 3 5 0 1 2 0 0 1 3 0 4 6 5 9 3 1 2 4 0 7 5 1 0 0 2 0 0 0 5 2 0 6 1 3 1 6 3 2 7 6 0 1 1 1 10 0 1 1 3 3 2 6 4 7 1 0 1 1 4 12 2 1 1 4 0 1 1 2 2 1 0 1 2 2 3 …	2.32089552238806	[0 0 0 5 5 5 5 7 15 18 23 25 38 53 66 86 105 137 179 230 268 321 383 445 521 602 682 760 830 910 978 1052 1105 1139 1170 1193 1208 1223 1233 1243 1249 1252 1254 1255 1258 1258 1258 1258 1258 1258 1258 1258 1258 1258 1258 1258 1258 1258 1258 1258 1258 1258 1258 1258 1258 1258 1258 1258 1258 1258 1258 1258 1258 1258 1258 1258 1258 1258 1258 1258 1258 1258 1258 1258 1258 1258 1258 1258 1258 1258 125…	714	337	722	212	938
209	209	9690562	7	0.996044303797468	[0 0 0 0 0 0 0 3 3 3 3 3.875 5.090909090909091 3.8125 3.7 3.5217391304347827 3.3513513513513513 3.1956521739130435 2.819672131147541 2.7142857142857144 2.5164835164835164 2.4375 2.2357142857142858 2.2621951219512195 2.2085561497326203 2.0657894736842106 2.09811320754717 1.986970684039088 1.9093484419263456 1.8506024096385543 1.7943722943722944 1.71939736346516 1.6266891891891893 1.531664212076583…	180	0.05	124	142	151	173	224	238	186	149	92	20	105	137	140	161	184	208	153	96	63	17	network-italy	population-italy	degree-italy	empirical-full	12695	0	0	0	16.9379586390927	11.9098536061329	0.399256058518443	0.248079877112135	3.24623803496946	6	[1 7 1 2 0 5 1 0 1 8 0 2 1 0 1 5 0 0 4 0 4 2 0 0 0 1 0 10 3 0 12 0 2 1 2 1 1 2 0 7 2 3 3 2 3 3 0 1 3 0 0 0 1 1 4 1 5 2 0 8 2 11 3 5 0 0 0 5 2 3 2 4 1 2 2 0 2 1 0 0 6 0 2 6 0 7 5 1 11 0 4 2 0 0 2 4 0 0 1 4 8 0 0 2 4 2 6 2 2 3 0 0 3 1 0 4 0 4 5 0 0 3 0 5 1 2 0 0 0 1 0 4 5 3 2 0 0 0 2 3 3 3 0 3 2 0 0 5 1 2 3 2 1 2 3 0 4 3 0 3 1 8 3 4 0 2 1 5 2 6 0 2 0 2 5 3 1 3 2 4 3 1 0 0 5 0 4]	2.20855614973262	[0 0 0 5 5 5 5 8 11 16 20 23 37 46 61 70 91 112 140 164 187 228 265 307 353 415 462 531 592 679 756 838 880 951 1029 1083 1135 1162 1184 1204 1226 1235 1243 1248 1253 1254 1257 1257 1259 1259 1259 1259 1260 1260 1260 1261 1261 1261 1261 1262 1263 1263 1263 1264 1264 1264 1264 1264 1264 1264 1264 1264 1264 1264 1264 1264 1264 1264 1264 1264 1264 1264 1264 1264 1264 1264 1264 1264 1264 1264 1264 12…	714	337	722	212	938
210	210	9690562	8	0.996009577015164	[0 0 0 0 0 0 0 2.8 2.8 2.8 2.8 3.2222222222222223 3.090909090909091 2.875 3.263157894736842 3.25 3.6153846153846154 3.441860465116279 3.4081632653061225 3.35 3.236111111111111 2.989795918367347 2.941666666666667 2.652173913043478 2.5414634146341464 2.4545454545454546 2.3093525179856114 2.136231884057971 1.9765807962529274 1.8548387096774193 1.7667269439421338 1.6343402225755166 1.5213068181818181…	180	0.05	124	142	151	173	224	238	186	149	92	20	105	138	139	154	192	210	152	92	59	12	network-italy	population-italy	degree-italy	empirical-full	12695	0	0	0	16.9379586390927	11.9098536061329	0.399256058518443	0.248079877112135	3.24623803496946	6	[5 1 4 0 1 3 0 3 1 5 1 3 9 5 1 2 8 2 3 1 8 4 1 2 0 4 1 1 11 2 0 0 1 0 2 0 3 0 3 3 0 2 0 0 0 0 1 1 3 0 0 6 2 8 3 2 1 0 4 6 0 2 2 2 2 3 4 5 2 1 0 0 0 3 1 4 4 6 4 9 2 4 4 1 2 3 4 0 2 4 0 2 2 5 1 1 1 2 1 0 2 0 1 0 0 2 5 3 4 7 3 1 1 2 1 4 2 0 3 3 3 1 1 2 3 1 3 2 4 2 8 3 0 5 3 3 0 3 2 5 4 2 1 0 1 0 1 5 3 2 5 4 1 2 3 5 8 1 3 3 1 5 8 4 9 2 1 4 5 4 0 3 0 0 0 4 7 2 8 0 2 1 4 1 3 6 0 1 1 1 0 4 1 0 3 1 1 1 3…	2.54146341463415	[0 0 0 5 5 5 5 9 11 16 19 24 26 43 49 60 72 98 120 161 205 231 278 345 427 496 553 629 704 811 893 966 1019 1074 1115 1153 1187 1205 1219 1225 1233 1243 1248 1249 1249 1251 1252 1253 1253 1253 1253 1253 1253 1253 1253 1253 1253 1253 1253 1253 1253 1253 1253 1253 1253 1253 1253 1253 1253 1253 1253 1253 1253 1253 1253 1253 1253 1253 1253 1253 1253 1253 1253 1253 1253 1253 1253 1253 1253 1253 1253 1…	714	337	722	212	938
211	211	9690562	9	0.996081504702194	[0 0 0 0 0 0 0 4.6 4.6 4.6 4.6 3.9 3.125 3.36 3.25 3.161290322580645 3.0526315789473686 3.152542372881356 3.012987012987013 2.891304347826087 2.7570093457943927 2.6857142857142855 2.5444444444444443 2.3733333333333335 2.34251968503937 2.167192429022082 2.0897097625329817 1.968888888888889 1.8263358778625953 1.7203389830508475 1.5701881331403762 1.447741935483871 1.3623529411764705 1.2574152542372…	180	0.05	124	142	151	173	224	238	186	149	92	20	107	139	142	157	185	215	163	88	68	12	network-italy	population-italy	degree-italy	empirical-full	12695	0	0	0	16.9379586390927	11.9098536061329	0.399256058518443	0.248079877112135	3.24623803496946	6	[1 0 4 1 1 0 1 0 5 7 3 2 1 0 1 4 3 3 0 3 10 2 2 2 3 1 3 3 0 1 0 5 6 0 2 2 2 0 1 4 7 0 3 1 0 1 0 4 2 1 1 0 3 3 3 2 5 3 1 0 5 1 0 1 2 3 3 2 1 5 1 2 4 2 1 6 2 5 1 1 2 5 8 2 1 0 5 0 2 2 0 1 0 3 0 1 0 2 0 1 0 3 3 0 4 1 2 11 0 0 0 4 2 6 0 1 4 0 1 1 7 1 0 2 0 1 0 3 10 0 0 5 2 6 3 1 2 2 4 7 2 3 3 4 0 1 2 1 6 4 4 5 3 2 1 0 0 2 0 1 6 1 2 1 2 6 2 4 0 2 2 0 2 1 0 1 6 2 0 0 1 0 0 1 4 1 0 3 3 1 3 2 2 2 1 4 2 4…	2.34251968503937	[0 0 0 5 5 5 5 10 16 25 28 31 38 59 77 92 107 140 180 225 254 317 379 450 524 590 691 775 850 944 1011 1067 1116 1151 1186 1208 1223 1238 1248 1255 1260 1268 1271 1272 1272 1273 1275 1275 1275 1275 1275 1275 1276 1276 1276 1276 1276 1276 1276 1276 1276 1276 1276 1276 1276 1276 1276 1276 1276 1276 1276 1276 1276 1276 1276 1276 1276 1276 1276 1276 1276 1276 1276 1276 1276 1276 1276 1276 1276 1276 1…	714	337	722	212	938
212	212	9690562	10	0.996025437201908	[0 0 0 0 0 0 0 5.6 5.6 5.6 5.6 4.333333333333333 4.666666666666667 4.615384615384615 4.181818181818182 4.219512195121951 3.7115384615384617 3.012987012987013 2.732673267326733 2.7983870967741935 2.7604790419161676 2.6683168316831685 2.620833333333333 2.4584837545126352 2.1549295774647885 1.9815242494226328 1.799618320610687 1.667785234899329 1.5514705882352942 1.4309895833333333 1.353427895981087…	180	0.05	124	142	151	173	224	238	186	149	92	20	108	137	143	156	193	210	155	90	51	15	network-italy	population-italy	degree-italy	empirical-full	12695	0	0	0	16.9379586390927	11.9098536061329	0.399256058518443	0.248079877112135	3.24623803496946	6	[3 2 1 0 5 4 0 4 1 12 1 1 3 4 2 0 1 1 7 5 0 1 1 1 1 2 2 1 2 1 2 6 0 3 0 0 7 4 2 6 0 2 1 2 3 0 0 3 2 3 1 2 0 2 2 0 4 0 0 0 1 2 0 0 0 4 2 3 0 0 7 0 1 3 7 1 6 2 0 5 0 6 3 0 0 0 8 2 0 2 1 6 0 2 5 1 3 1 1 0 2 2 0 4 5 7 1 4 2 1 7 0 1 0 6 0 0 2 1 3 2 2 0 3 4 4 0 0 9 0 1 4 4 1 4 1 6 1 0 7 0 1 4 3 0 3 7 0 2 3 2 0 1 7 1 2 5 8 0 1 10 0 1 1 5 3 2 1 3 0 1 0 0 7 3 1 11 2 3 1 0 0 10 1 0 0 2 0 0 5 0 6 0 0 0 4 0 …	2.15492957746479	[0 0 0 5 5 5 5 12 15 26 33 41 52 77 101 124 167 202 240 277 355 433 524 596 680 768 846 919 992 1046 1093 1135 1165 1203 1216 1229 1239 1247 1249 1253 1255 1258 1258 1258 1258 1258 1258 1258 1258 1258 1258 1258 1258 1258 1258 1258 1258 1258 1258 1258 1258 1258 1258 1258 1258 1258 1258 1258 1258 1258 1258 1258 1258 1258 1258 1258 1258 1258 1258 1258 1258 1258 1258 1258 1258 1258 1258 1258 1258 125…	714	337	722	212	938
213	213	9690562	11	0.99607535321821	[0 0 0 0 0 0 0 5 5 5 5 5.076923076923077 4.705882352941177 4.2592592592592595 3.8666666666666667 3.5641025641025643 3.245614035087719 3.259259259259259 3.145631067961165 2.9262295081967213 2.7466666666666666 2.564766839378238 2.3531746031746033 2.219672131147541 2.0738636363636362 1.913151364764268 1.8118393234672305 1.6808510638297873 1.5703125 1.4886685552407932 1.4178525226390686 1.33924349881…	180	0.05	124	142	151	173	224	238	186	149	92	20	112	138	136	156	191	211	156	93	69	12	network-italy	population-italy	degree-italy	empirical-full	12695	0	0	0	16.9379586390927	11.9098536061329	0.399256058518443	0.248079877112135	3.24623803496946	6	[1 6 2 6 1 0 1 1 6 0 3 3 8 5 1 4 1 3 5 0 3 3 3 6 0 2 5 0 1 3 0 1 2 0 3 1 0 0 1 6 1 8 1 3 1 0 5 4 4 4 0 3 2 4 0 5 0 2 3 3 1 0 4 0 4 0 7 3 1 0 0 2 1 2 0 0 0 0 1 0 1 2 0 5 1 2 1 2 1 1 1 2 0 2 3 8 1 1 1 7 0 2 0 2 1 6 8 2 4 3 1 0 0 4 4 3 5 1 5 8 3 1 0 0 1 1 2 11 4 1 1 0 2 1 2 5 5 3 1 2 5 0 3 3 0 1 6 3 0 3 1 3 5 4 0 0 5 0 0 7 1 0 0 7 1 4 0 4 0 5 1 1 1 5 1 5 0 2 2 5 2 4 2 2 2 2 1 1 1 1 0 7 0 0 2 0 2 2 0…	2.07386363636364	[0 0 0 5 5 5 5 13 17 27 30 39 57 81 103 122 150 193 252 305 352 403 473 564 640 706 773 846 921 991 1040 1094 1128 1162 1187 1205 1223 1236 1244 1254 1258 1263 1268 1271 1271 1271 1271 1272 1273 1273 1273 1273 1274 1274 1274 1274 1274 1274 1274 1274 1274 1274 1274 1274 1274 1274 1274 1274 1274 1274 1274 1274 1274 1274 1274 1274 1274 1274 1274 1274 1274 1274 1274 1274 1274 1274 1274 1274 1274 1274…	714	337	722	212	938
214	214	9690562	12	0.996031746031746	[0 0 0 0 0 0 0 4.2 4.2 4.2 4.2 5 4.466666666666667 4.545454545454546 4 3.4444444444444446 3.1914893617021276 3.230769230769231 3.13953488372093 2.9038461538461537 2.8031496062992125 2.735483870967742 2.515 2.3830645161290325 2.2425249169435215 2.103448275862069 1.9733009708737863 1.7666666666666666 1.687719298245614 1.5849923430321593 1.491108071135431 1.3920595533498759 1.333718244803695 1.25641…	180	0.05	124	142	151	173	224	238	186	149	92	20	109	137	133	159	194	212	155	82	64	15	network-italy	population-italy	degree-italy	empirical-full	12695	0	0	0	16.9379586390927	11.9098536061329	0.399256058518443	0.248079877112135	3.24623803496946	6	[0 0 1 0 1 4 4 3 0 1 2 1 1 3 1 0 5 1 0 0 4 3 1 6 0 1 2 1 3 0 9 1 2 1 3 1 0 4 5 0 5 1 1 3 0 1 4 1 0 4 4 0 6 0 1 2 2 7 0 3 0 1 0 2 7 0 9 2 1 3 1 3 0 1 1 1 1 0 4 0 2 3 2 8 3 0 2 0 0 2 2 2 0 1 1 3 3 1 5 3 3 1 7 1 0 1 4 1 1 2 0 1 0 5 0 3 2 0 1 0 0 2 4 2 2 0 5 2 1 6 1 6 3 3 1 2 0 0 1 4 6 2 0 1 7 7 3 4 0 0 0 3 7 0 0 1 4 0 7 0 0 2 4 0 4 0 6 0 1 2 3 2 2 0 5 3 1 5 1 1 1 1 0 6 2 4 6 1 1 0 5 0 7 2 2 5 0 0 0 …	2.24252491694352	[0 0 0 5 5 5 5 9 15 22 26 36 47 65 86 104 127 155 200 248 301 348 412 510 570 653 731 806 866 936 1019 1071 1118 1147 1180 1204 1221 1232 1239 1247 1251 1254 1257 1257 1259 1259 1260 1260 1260 1260 1260 1260 1260 1260 1260 1260 1260 1260 1260 1260 1260 1260 1260 1260 1260 1260 1260 1260 1260 1260 1260 1260 1260 1260 1260 1260 1260 1260 1260 1260 1260 1260 1260 1260 1260 1260 1260 1260 1260 1260 1…	714	337	722	212	938
215	215	9690562	13	0.996069182389937	[0 0 0 0 0 0 0 3.4 3.4 3.4 3.4 3.8 4 3.7777777777777777 3.590909090909091 3.28125 3.375 3.0943396226415096 3.21875 3.0941176470588236 3.215686274509804 2.924812030075188 2.7453416149068324 2.5870646766169156 2.466403162055336 2.3186119873817033 2.203252032520325 2.0276497695852536 1.865612648221344 1.6710526315789473 1.5512265512265513 1.436386768447837 1.3333333333333333 1.2686567164179106 1.208…	180	0.05	124	142	151	173	224	238	186	149	92	20	107	137	139	154	192	214	154	94	64	17	network-italy	population-italy	degree-italy	empirical-full	12695	0	0	0	16.9379586390927	11.9098536061329	0.399256058518443	0.248079877112135	3.24623803496946	6	[3 5 0 10 0 1 0 9 1 4 0 6 1 0 6 3 0 1 4 4 1 3 3 0 0 9 0 1 7 3 11 1 1 3 0 2 3 6 1 1 3 5 0 0 2 0 4 1 2 6 5 3 0 3 1 0 2 1 1 3 7 1 1 4 1 4 3 0 2 6 1 3 12 2 9 2 2 0 6 2 3 0 0 6 1 1 2 1 1 1 0 2 4 4 2 4 1 0 0 0 3 0 0 1 5 1 5 1 3 2 2 0 0 1 7 5 1 0 1 1 3 0 0 2 3 2 1 0 2 4 1 4 8 0 3 3 0 1 1 5 9 5 1 4 3 0 0 0 1 0 2 0 2 0 1 6 1 2 0 1 7 2 5 12 1 3 3 0 2 2 0 9 2 0 2 0 3 2 0 0 8 0 2 4 6 0 6 4 4 2 4 8 5 0 4 2 1 …	2.46640316205534	[0 0 0 5 5 5 5 10 15 18 22 32 40 53 64 85 102 133 161 201 253 317 369 434 506 608 693 786 873 938 1004 1065 1112 1145 1180 1212 1235 1246 1257 1262 1263 1265 1267 1268 1269 1269 1269 1269 1270 1270 1271 1271 1271 1271 1271 1271 1272 1272 1272 1272 1272 1272 1272 1272 1272 1272 1272 1272 1272 1272 1272 1272 1272 1272 1272 1272 1272 1272 1272 1272 1272 1272 1272 1272 1272 1272 1272 1272 1272 1272 1…	714	337	722	212	938
216	216	9690562	14	0.996006389776358	[0 0 0 0 0 0 0 4.6 4.6 4.6 4.6 3.3636363636363638 3.4375 3.142857142857143 3.892857142857143 3.878787878787879 3.8684210526315788 3.78 3.1139240506329116 2.86 2.6850393700787403 2.6907894736842106 2.515957446808511 2.376681614349776 2.3048327137546467 2.2181818181818183 2.0837696335078535 1.9292035398230087 1.799607072691552 1.6633499170812605 1.5372262773722627 1.4269377382465058 1.3624557260920…	180	0.05	124	142	151	173	224	238	186	149	92	20	110	136	134	160	195	214	145	82	61	15	network-italy	population-italy	degree-italy	empirical-full	12695	0	0	0	16.9379586390927	11.9098536061329	0.399256058518443	0.248079877112135	3.24623803496946	6	[5 1 4 1 1 4 3 0 2 2 2 0 1 0 0 0 1 0 2 1 1 1 0 6 2 1 0 4 0 3 1 0 0 1 4 5 2 5 4 2 11 7 6 2 0 2 10 1 0 0 1 3 2 7 0 3 4 0 1 0 5 1 1 3 2 0 1 0 0 2 0 0 1 2 2 1 0 0 2 0 3 6 3 3 2 2 6 5 6 2 0 4 1 0 0 2 2 0 4 0 9 7 4 3 1 0 1 1 1 0 1 0 1 0 1 2 2 2 0 1 3 1 0 1 2 1 0 3 0 0 3 0 5 2 3 1 3 3 1 1 0 1 0 5 3 0 5 8 3 0 0 6 1 6 0 2 8 1 1 3 3 3 7 5 1 1 3 6 1 4 9 3 2 1 5 4 1 3 1 4 0 0 3 0 2 3 0 0 0 0 0 1 0 2 4 0 0 3 …	2.30483271375465	[0 0 0 5 5 5 5 11 16 21 28 33 38 50 79 100 127 152 188 223 269 330 382 452 509 603 685 787 847 913 977 1045 1096 1138 1170 1199 1212 1223 1232 1237 1239 1244 1248 1250 1251 1251 1251 1251 1252 1252 1252 1252 1252 1252 1252 1252 1252 1252 1252 1252 1252 1252 1252 1252 1252 1252 1252 1252 1252 1252 1252 1252 1252 1252 1252 1252 1252 1252 1252 1252 1252 1252 1252 1252 1252 1252 1252 1252 1252 1252 1…	714	337	722	212	938
217	217	9690562	15	0.99609984399376	[0 0 0 0 0 0 0 5.6 5.6 5.6 5.6 5.333333333333333 4.666666666666667 4.576923076923077 4.303030303030303 4.105263157894737 4 3.6666666666666665 3.2222222222222223 3.0073529411764706 2.867088607594937 2.6446700507614214 2.465863453815261 2.2098765432098766 1.979643765903308 1.856832971800434 1.75894538606403 1.674917491749175 1.5489051094890511 1.457846952010376 1.33603707995365 1.271259418729817 1.…	180	0.05	124	142	151	173	224	238	186	149	92	20	114	140	137	150	198	215	150	94	69	15	network-italy	population-italy	degree-italy	empirical-full	12695	0	0	0	16.9379586390927	11.9098536061329	0.399256058518443	0.248079877112135	3.24623803496946	6	[0 0 1 0 2 2 0 4 3 2 5 0 3 2 2 0 2 5 0 8 1 5 1 1 4 1 0 4 2 1 3 1 4 8 0 4 7 0 1 0 0 0 7 4 3 2 5 2 4 1 1 0 2 2 0 1 2 1 0 6 0 3 0 0 4 2 2 7 1 0 7 6 1 4 5 2 0 0 0 1 3 5 0 0 1 0 0 5 7 0 2 2 2 1 2 0 1 0 0 2 2 0 1 1 7 2 3 9 3 1 1 2 1 0 6 2 1 2 2 1 0 1 2 0 0 2 0 0 0 0 2 4 0 3 0 1 1 0 4 4 2 1 1 0 5 0 10 0 0 0 0 1 1 10 1 5 8 3 1 1 0 1 3 3 0 1 3 3 4 4 3 4 10 0 6 0 3 0 9 0 1 0 4 0 6 0 4 0 3 3 0 1 1 2 2 0 0 0…	1.97964376590331	[0 0 0 5 5 5 5 9 18 26 33 38 47 72 108 136 158 197 249 324 393 461 531 606 685 771 863 929 990 1052 1105 1147 1179 1206 1221 1237 1253 1264 1267 1269 1274 1278 1279 1280 1281 1282 1282 1282 1282 1282 1282 1282 1282 1282 1282 1282 1282 1282 1282 1282 1282 1282 1282 1282 1282 1282 1282 1282 1282 1282 1282 1282 1282 1282 1282 1282 1282 1282 1282 1282 1282 1282 1282 1282 1282 1282 1282 1282 1282 1282…	714	337	722	212	938
218	218	9690562	16	0.996056782334385	[0 0 0 0 0 0 0 2.2 2.2 2.2 2.2 3.6666666666666665 4 4.266666666666667 4.1875 4.045454545454546 3.5161290322580645 3.4761904761904763 3.5357142857142856 3.310810810810811 3.21978021978022 2.920353982300885 2.619718309859155 2.5543478260869565 2.3231441048034935 2.2036363636363636 2.180064308681672 1.9947089947089947 1.8307349665924275 1.7690839694656488 1.6818950930626058 1.5703479576399395 1.4666…	180	0.05	124	142	151	173	224	238	186	149	92	20	108	139	138	155	193	212	158	99	54	12	network-italy	population-italy	degree-italy	empirical-full	12695	0	0	0	16.9379586390927	11.9098536061329	0.399256058518443	0.248079877112135	3.24623803496946	6	[0 1 2 3 2 1 2 0 2 1 5 2 4 9 2 4 0 0 2 2 4 1 2 0 6 7 2 3 0 0 0 3 5 0 1 3 1 4 1 4 0 2 5 9 2 2 3 2 4 0 2 1 1 3 5 1 0 4 0 2 0 4 1 2 2 2 0 1 7 5 3 4 2 0 8 1 2 3 0 2 2 3 4 7 3 5 2 0 4 1 0 6 2 5 3 2 0 0 3 4 0 0 3 1 1 0 2 3 2 0 0 1 1 1 3 2 8 5 1 4 0 0 0 0 4 5 2 3 1 1 3 5 5 0 5 3 1 3 7 1 0 1 0 1 3 3 0 0 1 0 0 0 0 2 5 5 9 2 2 1 1 4 8 3 4 2 4 0 4 0 0 0 2 1 3 0 1 4 0 0 2 7 0 6 1 3 13 1 3 0 6 0 2 1 1 5 2 1 0…	2.32314410480349	[0 0 0 5 5 5 5 9 12 15 16 22 31 42 56 74 91 113 142 184 229 275 311 378 449 524 591 661 735 818 906 975 1030 1074 1121 1156 1186 1210 1224 1234 1241 1246 1252 1258 1260 1262 1262 1262 1262 1263 1265 1266 1267 1267 1267 1267 1268 1268 1268 1268 1268 1268 1268 1268 1268 1268 1268 1268 1268 1268 1268 1268 1268 1268 1268 1268 1268 1268 1268 1268 1268 1268 1268 1268 1268 1268 1268 1268 1268 1268 1268 …	714	337	722	212	938
219	219	9690562	17	0.996059889676911	[0 0 0 0 0 0 0 5.8 5.8 5.8 5.8 5.066666666666666 4.5 4.148148148148148 3.823529411764706 3.576923076923077 3.359375 3.152941176470588 2.735042735042735 2.5422535211267605 2.409356725146199 2.3333333333333335 2.3106060606060606 2.189710610932476 2.107142857142857 2.00709219858156 1.890495867768595 1.7033158813263525 1.5759398496240602 1.4310344827586208 1.3321342925659472 1.2777777777777777 1.2097…	180	0.05	124	142	151	173	224	238	186	149	92	20	111	138	142	153	195	210	157	87	63	13	network-italy	population-italy	degree-italy	empirical-full	12695	0	0	0	16.9379586390927	11.9098536061329	0.399256058518443	0.248079877112135	3.24623803496946	6	[2 1 0 0 3 1 0 0 3 1 0 5 4 0 0 4 4 2 5 0 5 0 1 1 4 1 0 0 1 3 1 0 1 0 1 6 8 1 1 1 2 0 2 1 0 4 2 1 0 1 3 1 3 1 1 6 6 3 0 3 4 0 2 1 2 1 3 1 3 0 0 3 2 2 3 0 2 1 1 3 0 6 1 3 3 5 2 2 1 0 3 3 1 0 4 0 0 1 0 1 7 0 3 0 1 0 4 6 1 1 4 1 4 1 1 3 1 2 5 0 4 0 0 3 2 0 0 0 6 2 4 2 2 0 7 2 4 8 2 1 2 0 6 2 0 1 1 0 5 0 1 2 3 1 3 0 6 0 0 2 1 0 4 3 8 0 0 0 1 2 7 2 6 3 3 3 0 7 7 3 5 2 4 4 2 1 5 0 7 1 0 0 8 2 1 2 9 1 3 …	2.10714285714286	[0 0 0 5 5 5 5 15 22 27 34 52 64 85 117 142 171 219 264 311 364 423 484 573 665 754 834 900 982 1028 1081 1116 1141 1174 1199 1219 1232 1244 1249 1256 1259 1260 1265 1266 1268 1268 1269 1269 1269 1269 1269 1269 1269 1269 1269 1269 1269 1269 1269 1269 1269 1269 1269 1269 1269 1269 1269 1269 1269 1269 1269 1269 1269 1269 1269 1269 1269 1269 1269 1269 1269 1269 1269 1269 1269 1269 1269 1269 1269 126…	714	337	722	212	938
220	220	9690562	18	0.996041171813143	[0 0 0 0 0 0 0 1.8 1.8 1.8 1.8 3.2222222222222223 3.727272727272727 4 3.857142857142857 4.052631578947368 3.925925925925926 3.9714285714285715 3.595744680851064 3.3846153846153846 3.1097560975609757 2.9514563106796117 2.6470588235294117 2.5139664804469275 2.4166666666666665 2.2738095238095237 2.206896551724138 2.080332409972299 1.9004524886877827 1.8198019801980199 1.7367491166077738 1.5993883792…	180	0.05	124	142	151	173	224	238	186	149	92	20	117	139	143	160	188	208	154	94	51	9	network-italy	population-italy	degree-italy	empirical-full	12695	0	0	0	16.9379586390927	11.9098536061329	0.399256058518443	0.248079877112135	3.24623803496946	6	[1 2 1 1 5 2 2 1 1 1 5 1 3 2 5 1 5 3 5 1 2 1 5 0 1 1 0 2 4 1 1 2 4 2 1 0 2 0 1 2 2 4 5 1 2 1 4 1 1 4 4 0 3 1 3 0 0 0 3 2 7 4 4 1 3 3 5 1 3 1 6 4 0 5 1 2 0 9 1 0 0 0 4 5 3 2 1 0 4 1 7 2 2 5 1 2 7 5 1 5 0 2 1 7 0 0 3 0 0 2 0 2 1 2 7 0 1 0 3 2 0 5 7 8 0 2 5 6 4 7 3 0 4 1 1 0 2 2 2 1 1 5 1 0 4 3 1 0 1 1 8 3 3 3 11 1 0 9 1 3 1 1 2 3 3 3 5 1 2 1 7 0 2 1 1 3 0 6 0 0 2 5 5 2 2 0 3 1 1 3 0 3 2 0 2 1 5 2 0…	2.41666666666667	[0 0 0 5 5 5 5 9 11 12 14 19 27 35 47 65 82 103 136 179 216 252 290 361 442 505 566 654 731 809 892 967 1048 1095 1139 1173 1197 1213 1226 1234 1240 1247 1252 1257 1261 1262 1263 1263 1263 1263 1263 1263 1263 1263 1263 1263 1263 1263 1263 1263 1263 1263 1263 1263 1263 1263 1263 1263 1263 1263 1263 1263 1263 1263 1263 1263 1263 1263 1263 1263 1263 1263 1263 1263 1263 1263 1263 1263 1263 1263 1263 …	714	337	722	212	938
221	221	9690562	19	0.996041171813143	[0 0 0 0 0 0 0 3.6 3.6 3.6 3.6 3.9166666666666665 3.8666666666666667 4.05 3.652173913043478 3.8333333333333335 3.951219512195122 3.673469387755102 3.3472222222222223 3.3516483516483517 2.928 2.6953642384105962 2.5405405405405403 2.4130434782608696 2.3191489361702127 2.1485714285714286 2.0738916256157633 1.951271186440678 1.7743682310469313 1.6025039123630673 1.484094052558783 1.3682926829268294 1…	180	0.05	124	142	151	173	224	238	186	149	92	20	104	139	141	156	199	213	150	89	57	15	network-italy	population-italy	degree-italy	empirical-full	12695	0	0	0	16.9379586390927	11.9098536061329	0.399256058518443	0.248079877112135	3.24623803496946	6	[3 4 3 1 6 2 0 1 4 0 1 1 10 2 4 1 1 1 9 1 5 1 5 4 0 1 2 0 2 2 1 1 5 3 4 3 6 2 4 4 2 6 1 1 2 0 2 1 0 4 0 1 1 3 0 0 2 3 0 2 1 2 2 6 4 0 0 1 3 6 1 0 0 2 0 0 1 5 3 0 1 0 6 1 2 6 0 3 2 6 2 0 1 8 4 0 2 0 1 4 0 1 1 2 1 2 1 1 1 1 1 6 0 3 1 1 5 0 1 0 1 0 1 0 7 0 0 3 8 3 2 1 3 4 3 15 5 4 2 2 2 6 4 0 1 1 1 5 2 0 0 4 4 3 1 3 6 0 3 0 1 4 0 1 5 1 9 0 0 0 4 2 0 3 0 0 4 1 3 1 0 1 1 5 0 4 0 2 2 7 0 1 1 1 2 0 5 3 …	2.31914893617021	[0 0 0 5 5 5 5 12 15 20 23 30 41 49 72 91 125 151 185 230 282 350 406 472 554 639 723 820 912 966 1019 1072 1125 1154 1173 1197 1217 1233 1241 1244 1249 1252 1254 1258 1260 1261 1262 1263 1263 1263 1263 1263 1263 1263 1263 1263 1263 1263 1263 1263 1263 1263 1263 1263 1263 1263 1263 1263 1263 1263 1263 1263 1263 1263 1263 1263 1263 1263 1263 1263 1263 1263 1263 1263 1263 1263 1263 1263 1263 1263 1…	714	337	722	212	938
222	222	9690562	20	0.996050552922591	[0 0 0 0 0 0 0 2 2 2 2 3 2.6363636363636362 3 2.8666666666666667 3.1363636363636362 3.1785714285714284 3.212121212121212 3.1025641025641026 3.4 3.212121212121212 3.0588235294117645 3.01010101010101 2.8934426229508197 2.6792452830188678 2.4901960784313726 2.369047619047619 2.2717770034843205 2.254491017964072 2.0337349397590363 1.8805668016194332 1.7468581687612208 1.5892307692307692 1.48915989159…	180	0.05	124	142	151	173	224	238	186	149	92	20	106	140	144	160	194	205	156	90	60	11	network-italy	population-italy	degree-italy	empirical-full	12695	0	0	0	16.9379586390927	11.9098536061329	0.399256058518443	0.248079877112135	3.24623803496946	6	[5 4 2 7 7 7 5 1 2 3 2 4 0 7 1 3 0 0 3 6 2 3 3 1 5 0 0 0 5 1 1 4 3 5 3 2 2 1 2 7 0 0 5 1 2 6 0 1 5 1 0 3 1 2 4 0 1 3 0 7 1 3 7 4 0 2 2 1 1 3 2 4 0 2 6 1 1 3 0 3 0 5 0 8 5 4 2 3 6 10 3 4 5 2 3 0 3 0 2 7 0 8 2 0 5 1 2 1 0 1 0 2 2 3 3 2 5 2 1 1 2 2 2 1 0 4 3 2 4 1 0 10 6 3 2 2 3 1 1 2 0 0 1 2 7 2 3 6 2 4 1 1 8 1 3 10 3 0 1]	2.67924528301887	[0 0 0 5 5 5 5 8 11 14 15 22 28 33 39 50 66 85 99 122 159 204 252 287 334 415 494 557 650 738 810 891 967 1030 1080 1119 1158 1185 1204 1222 1237 1241 1248 1256 1258 1262 1263 1264 1264 1265 1265 1266 1266 1266 1266 1266 1266 1266 1266 1266 1266 1266 1266 1266 1266 1266 1266 1266 1266 1266 1266 1266 1266 1266 1266 1266 1266 1266 1266 1266 1266 1266 1266 1266 1266 1266 1266 1266 1266 1266 1266 126…	714	337	722	212	938
223	223	9690562	21	0.996133023975251	[0 0 0 0 0 0 0 2.6 2.6 2.6 2.6 3 2.75 3.3076923076923075 3.5 3.65 3.5833333333333335 3.774193548387097 3.5813953488372094 3.2280701754385963 3.1184210526315788 3.1030927835051547 3.0258620689655173 2.9347826086956523 2.7362637362637363 2.5588235294117645 2.4872727272727273 2.244776119402985 2.047858942065491 1.8669354838709677 1.740418118466899 1.6178247734138973 1.5417236662106704 1.425948592411…	180	0.05	124	142	151	173	224	238	186	149	92	20	111	135	138	161	193	212	162	97	69	15	network-italy	population-italy	degree-italy	empirical-full	12695	0	0	0	16.9379586390927	11.9098536061329	0.399256058518443	0.248079877112135	3.24623803496946	6	[2 2 1 0 0 0 4 7 4 2 1 7 3 0 0 7 2 5 0 2 0 3 2 3 7 5 3 7 0 1 6 2 5 3 2 0 0 1 2 2 0 4 3 2 4 2 6 2 1 0 5 0 3 6 3 3 5 5 4 0 6 0 1 4 0 2 1 5 1 1 1 3 3 2 7 0 2 6 4 1 1 5 3 3 4 5 3 5 1 1 1 0 5 4 4 0 1 3 7 4 2 1 4 5 8 3 1 4 3 3 2 4 1 4 0 5 1 2 1 5 2 1 1 0 7 1 1 0 1 8 3 3 2 2 7 5 10 9 3 4 0 2 8 2 1 3 4 0 5 1 0 0 0 0 6 2 0 7 4 1 3 2 2 3 6 1 3 1 0 0 0 2 4 6 2 1 3 0 1 8 4 0]	2.73626373626374	[0 0 0 5 5 5 5 6 8 13 18 20 24 31 43 57 76 97 116 138 182 238 275 335 397 496 574 662 731 817 886 975 1053 1120 1150 1191 1222 1240 1254 1264 1276 1281 1287 1288 1290 1291 1292 1292 1292 1292 1293 1293 1293 1293 1293 1293 1293 1293 1293 1293 1293 1293 1293 1293 1293 1293 1293 1293 1293 1293 1293 1293 1293 1293 1293 1293 1293 1293 1293 1293 1293 1293 1293 1293 1293 1293 1293 1293 1293 1293 1293 12…	714	337	722	212	938
224	224	9690562	22	0.996081504702194	[0 0 0 0 0 0 0 2.4 2.4 2.4 2.4 2.25 3 3.466666666666667 3.176470588235294 3.2777777777777777 3.4166666666666665 3.212121212121212 2.8979591836734695 2.754385964912281 2.6956521739130435 2.872093023255814 2.830188679245283 2.753968253968254 2.7254901960784315 2.766497461928934 2.5349794238683128 2.382758620689655 2.2005813953488373 1.9505882352941177 1.817635270541082 1.6923076923076923 1.55488721…	180	0.05	124	142	151	173	224	238	186	149	92	20	107	140	142	155	192	207	156	94	66	17	network-italy	population-italy	degree-italy	empirical-full	12695	0	0	0	16.9379586390927	11.9098536061329	0.399256058518443	0.248079877112135	3.24623803496946	6	[3 2 4 1 3 3 8 3 0 5 2 3 2 0 0 4 1 4 1 4 1 2 1 2 5 3 3 5 5 3 1 3 4 1 1 2 4 1 0 4 3 1 3 2 8 0 4 1 1 2 1 4 5 7 3 4 2 0 1 2 0 0 9 5 4 3 2 7 6 5 2 8 4 1 1 2 6 0 1 1 0 8 3 1 1 4 1 6 5 0 0 3 3 0 6 0 2 0 1 1 5 10 6 2 0 1 5 0 2 4 2 1 1 2 0 4 1 4 4 0 3 3 1 2 5 0 1 8 1 3 7 0 1 3 1 1 2 8 2 6 0 3 1 1 1 1 6 2 0 5 0 13 2]	2.72549019607843	[0 0 0 5 5 5 5 8 10 15 17 18 24 33 49 57 69 86 106 126 153 197 243 290 344 425 499 585 665 745 832 889 957 1026 1086 1141 1171 1196 1217 1231 1246 1252 1256 1261 1263 1268 1271 1274 1274 1274 1275 1275 1276 1276 1276 1276 1276 1276 1276 1276 1276 1276 1276 1276 1276 1276 1276 1276 1276 1276 1276 1276 1276 1276 1276 1276 1276 1276 1276 1276 1276 1276 1276 1276 1276 1276 1276 1276 1276 1276 1276 12…	714	337	722	212	938
225	225	9690562	23	0.996072270227808	[0 0 0 0 0 0 0 2.8 2.8 2.8 2.8 3 3.4615384615384617 3.2 3.3157894736842106 3.238095238095238 3.3793103448275863 3.5365853658536586 3.381818181818182 3.296875 3.1447368421052633 3.1363636363636362 2.856115107913669 2.745664739884393 2.5645933014354068 2.4235294117647057 2.2135922330097086 2.0916230366492146 1.899343544857768 1.769811320754717 1.6556291390728477 1.539568345323741 1.4315245478036176…	180	0.05	124	142	151	173	224	238	186	149	92	20	111	135	135	155	192	212	159	83	73	18	network-italy	population-italy	degree-italy	empirical-full	12695	0	0	0	16.9379586390927	11.9098536061329	0.399256058518443	0.248079877112135	3.24623803496946	6	[5 6 0 0 1 0 5 1 0 5 0 2 4 4 6 2 5 8 1 0 2 4 4 6 3 1 3 2 6 5 4 0 8 0 4 1 2 3 0 4 2 0 1 0 1 0 3 2 2 2 0 11 9 2 1 1 1 2 4 5 5 2 2 2 2 2 2 1 2 1 5 6 4 1 5 11 1 8 1 1 2 0 1 4 1 6 1 1 2 0 0 6 6 1 4 3 9 2 4 3 5 1 0 2 3 5 1 0 0 1 5 2 1 10 3 6 1 2 3 3 3 1 2 1 0 0 1 4 5 1 1 4 0 3 2 6 3 3 1 0 0 7 1 0 1 0 0 6 6 3 2 3 3 0 1 4 0 0 1 1 0 0 2 2 0 3 5 0 4 0 2 2 1 1 1 3 0 3 0 3 1 5 8 1 2 3 1 1 3 5 0 5 0 5 0 2 7 1…	2.56459330143541	[0 0 0 5 5 5 5 10 13 15 19 21 29 41 55 64 76 110 139 173 209 255 309 382 457 530 604 695 774 849 919 992 1056 1109 1152 1187 1210 1230 1243 1254 1261 1265 1266 1270 1272 1273 1273 1273 1273 1273 1273 1273 1273 1273 1273 1273 1273 1273 1273 1273 1273 1273 1273 1273 1273 1273 1273 1273 1273 1273 1273 1273 1273 1273 1273 1273 1273 1273 1273 1273 1273 1273 1273 1273 1273 1273 1273 1273 1273 1273 1273…	714	337	722	212	938
226	226	9690562	24	0.99604743083004	[0 0 0 0 0 0 0 3 3 3 3 3.9166666666666665 4.117647058823529 3.888888888888889 4.25 4.5 4.410256410256411 3.913793103448276 3.56 3.337078651685393 3.115702479338843 2.823170731707317 2.685990338164251 2.5403225806451615 2.3181818181818183 2.17027027027027 2.009132420091324 1.823643410852713 1.6650082918739635 1.5163584637268848 1.4116161616161615 1.336027713625866 1.2604501607717042 1.204020100502…	180	0.05	124	142	151	173	224	238	186	149	92	20	109	138	142	154	183	215	146	97	67	14	network-italy	population-italy	degree-italy	empirical-full	12695	0	0	0	16.9379586390927	11.9098536061329	0.399256058518443	0.248079877112135	3.24623803496946	6	[4 1 5 1 1 0 2 4 6 2 3 1 2 0 6 4 2 3 1 3 2 1 2 1 0 2 0 1 3 5 0 3 8 2 1 0 2 3 0 7 1 0 3 1 2 7 2 0 1 1 9 0 3 5 0 3 6 2 0 1 0 0 2 4 0 0 6 1 1 2 3 0 7 3 0 0 3 2 4 5 3 0 2 3 2 7 0 8 0 3 9 0 0 0 2 1 2 0 2 3 6 2 0 0 1 0 3 5 1 0 0 0 1 0 6 2 2 1 0 2 0 0 0 4 7 2 3 1 6 2 2 8 1 4 2 5 7 3 0 2 5 2 5 2 2 0 2 0 1 0 1 1 4 0 0 0 0 0 0 0 3 4 2 5 3 0 2 1 5 3 0 7 3 2 11 4 4 0 1 5 4 0 1 7 5 1 2 0 4 2 1 7 6 6 2 1 1 1 4…	2.31818181818182	[0 0 0 5 5 5 5 12 17 18 20 28 39 58 75 89 121 164 207 248 308 370 438 516 603 703 792 866 933 995 1057 1109 1147 1167 1189 1211 1230 1242 1249 1253 1259 1260 1260 1260 1261 1262 1263 1264 1264 1265 1265 1265 1265 1265 1265 1265 1265 1265 1265 1265 1265 1265 1265 1265 1265 1265 1265 1265 1265 1265 1265 1265 1265 1265 1265 1265 1265 1265 1265 1265 1265 1265 1265 1265 1265 1265 1265 1265 1265 1265 1…	714	337	722	212	938
227	227	9690562	25	0.996078431372549	[0 0 0 0 0 0 0 4.2 4.2 4.2 4.2 4.2 4.0588235294117645 4.15 4.115384615384615 3.9722222222222223 3.8181818181818183 3.5 3.0804597701149423 3.080357142857143 2.8484848484848486 2.75625 2.654028436018957 2.3796992481203008 2.2082018927444795 2.0656167979002626 1.9050772626931567 1.7946257197696738 1.6503267973856208 1.5185714285714285 1.4239690721649485 1.3649289099526067 1.2756756756756757 1.220304…	180	0.05	124	142	151	173	224	238	186	149	92	20	109	137	139	156	190	210	154	99	67	14	network-italy	population-italy	degree-italy	empirical-full	12695	0	0	0	16.9379586390927	11.9098536061329	0.399256058518443	0.248079877112135	3.24623803496946	6	[3 2 4 0 3 1 3 7 4 0 1 7 1 0 0 0 0 1 1 6 0 5 3 5 5 2 1 2 0 2 5 2 1 0 4 0 2 4 4 1 0 7 0 0 0 4 4 2 0 3 1 0 2 2 1 8 4 0 0 0 0 1 2 3 4 0 0 1 2 3 1 0 0 2 0 2 2 5 3 1 0 7 4 0 0 0 5 0 3 1 0 1 6 1 7 4 0 0 6 1 4 3 4 1 1 5 1 2 1 7 1 2 1 3 2 0 1 0 2 6 1 0 3 5 1 4 3 2 5 0 6 4 2 4 1 1 4 1 1 0 1 1 0 3 0 1 0 0 3 2 1 3 0 0 0 9 2 4 5 1 2 1 3 4 1 0 1 0 2 4 1 0 0 9 4 1 2 3 3 2 9 1 7 0 4 4 0 7 5 3 4 4 0 3 3 1 0 5 2 …	2.20820189274448	[0 0 0 5 5 5 5 10 17 20 26 36 44 60 87 112 132 160 211 266 317 381 453 521 612 700 776 844 925 985 1055 1098 1139 1164 1194 1213 1230 1238 1246 1260 1263 1267 1267 1270 1271 1272 1272 1273 1274 1274 1274 1274 1274 1274 1275 1275 1275 1275 1275 1275 1275 1275 1275 1275 1275 1275 1275 1275 1275 1275 1275 1275 1275 1275 1275 1275 1275 1275 1275 1275 1275 1275 1275 1275 1275 1275 1275 1275 1275 1275 …	714	337	722	212	938
228	228	9690562	26	0.996090695856138	[0 0 0 0 0 0 0 2.2 2.2 2.2 2.2 2.5555555555555554 2.4545454545454546 2.8666666666666667 3.3125 3.1818181818181817 3.037037037037037 2.8333333333333335 3 2.9836065573770494 2.8115942028985508 2.6125 2.6226415094339623 2.5 2.497041420118343 2.3489583333333335 2.3375527426160336 2.2564102564102564 2.069069069069069 2.028205128205128 1.9424778761061947 1.800383877159309 1.6934931506849316 1.544655929…	180	0.05	124	142	151	173	224	238	186	149	92	20	115	139	132	157	197	211	157	91	64	16	network-italy	population-italy	degree-italy	empirical-full	12695	0	0	0	16.9379586390927	11.9098536061329	0.399256058518443	0.248079877112135	3.24623803496946	6	[1 3 2 2 0 5 3 4 9 9 7 0 2 8 0 0 1 0 1 2 0 1 1 2 0 5 3 5 1 2 0 1 0 0 7 0 3 1 1 5 3 1 1 4 8 3 2 2 1 2 4 0 3 0 4 2 1 0 3 7 3 3 5 7 2 1 0 0 0 1 5 0 2 3 3 0 2 1 1 1 1 5 1 0 1 0 2 1 0 5 1 2 6 1 0 1 1 6 1 3 1 0 2 5 4 7 0 3 0 0 7 3 3 2 1 2 5 2 4 2 1 2 5 0 2 0 2 5 5 3 4 3 1 2 3 0 2 0 0 0 3 2 1 7 7 5 2 2 2 0 9 1 1 3 3 3 10 3 5 2 2 3 4 1 11 3 0 6 2]	2.49704142011834	[0 0 0 5 5 5 5 9 11 15 16 22 27 36 45 61 69 80 106 136 169 192 237 273 333 390 452 521 584 683 785 853 916 994 1042 1099 1138 1174 1205 1224 1242 1256 1262 1267 1269 1272 1274 1274 1274 1275 1276 1277 1277 1277 1277 1278 1279 1279 1279 1279 1279 1279 1279 1279 1279 1279 1279 1279 1279 1279 1279 1279 1279 1279 1279 1279 1279 1279 1279 1279 1279 1279 1279 1279 1279 1279 1279 1279 1279 1279 1279 127…	714	337	722	212	938
229	229	9690562	27	0.995944849959449	[0 0 0 0 0 0 0 4.2 4.2 4.2 4.2 4.076923076923077 4.555555555555555 4.714285714285714 4.6923076923076925 4.382352941176471 4.08 3.7246376811594204 3.467391304347826 3.0165289256198347 2.804054054054054 2.536082474226804 2.3976833976833976 2.270096463022508 2.143258426966292 1.9904761904761905 1.8085539714867618 1.6468590831918506 1.5256024096385543 1.4299065420560748 1.3422007255139057 1.283783783…	180	0.05	124	142	151	173	224	238	186	149	92	20	110	138	137	155	186	195	153	89	58	12	network-italy	population-italy	degree-italy	empirical-full	12695	0	0	0	16.9379586390927	11.9098536061329	0.399256058518443	0.248079877112135	3.24623803496946	6	[4 0 2 0 7 0 0 0 2 0 0 6 2 1 0 1 3 7 7 4 1 1 1 2 8 1 1 1 3 1 7 0 2 1 0 3 2 2 4 0 0 1 2 2 4 3 7 0 3 1 3 2 1 2 0 4 2 1 2 4 0 3 2 1 4 3 3 1 3 0 3 0 1 2 1 5 1 1 0 7 4 5 1 1 4 6 0 2 1 0 0 3 4 1 0 0 0 6 2 6 4 0 1 0 0 1 3 1 1 2 4 1 1 1 2 0 8 0 1 3 2 3 4 1 1 0 1 0 2 0 1 1 0 1 1 3 1 0 0 0 4 8 0 2 2 3 2 3 4 0 2 1 5 10 4 4 0 4 1 3 2 3 3 2 2 1 2 2 0 0 3 2 3 1 0 9 1 1 0 2 0 0 3 1 0 0 6 1 2 7 1 2 0 1 6 2 4 2 1…	2.14325842696629	[0 0 0 5 5 5 5 13 18 21 26 34 50 69 92 121 148 194 259 311 356 420 491 589 664 749 827 888 942 1010 1061 1097 1124 1149 1171 1188 1195 1203 1210 1215 1220 1222 1227 1227 1229 1230 1232 1233 1233 1233 1233 1233 1233 1233 1233 1233 1233 1233 1233 1233 1233 1233 1233 1233 1233 1233 1233 1233 1233 1233 1233 1233 1233 1233 1233 1233 1233 1233 1233 1233 1233 1233 1233 1233 1233 1233 1233 1233 1233 1233…	714	337	722	212	938
230	230	9690562	28	0.99601593625498	[0 0 0 0 0 0 0 1.8 1.8 1.8 1.8 1.8571428571428572 2.2222222222222223 2.4166666666666665 2.2857142857142856 2.9375 3.3157894736842106 3.391304347826087 3.4285714285714284 3.658536585365854 3.6808510638297873 3.80327868852459 3.5135135135135136 3.392156862745098 3.037878787878788 2.6818181818181817 2.521531100478469 2.3653846153846154 2.265432098765432 2.1076923076923078 1.9779735682819384 1.855787…	180	0.05	124	142	151	173	224	238	186	149	92	20	113	138	136	156	194	217	150	82	59	10	network-italy	population-italy	degree-italy	empirical-full	12695	0	0	0	16.9379586390927	11.9098536061329	0.399256058518443	0.248079877112135	3.24623803496946	6	[5 1 7 1 5 4 9 3 0 0 6 4 6 8 0 2 1 4 0 1 0 1 3 8 0 6 4 1 4 3 2 0 4 2 5 0 5 0 3 1 7 1 9 4 2 5 4 2 1 1 1 1 9 0 0 3 7 2 1 9 2 4 4 6 5 2 3 2 1 4 3 1 6 3 2 3 0 6 4 13 0 2 1 7 0 3 0 6 5 7 1 0 1 0 1 0 2 5 1 2 2 3 3 6 0 3 3 9 0 0 0 3 2 0 5 0 1 10 2 1 4 1 2 7 4 6 2 5 4 1 3 3]	3.03787878787879	[0 0 0 5 5 5 5 7 9 12 14 16 19 23 28 41 47 61 74 102 132 176 209 260 324 390 454 527 612 712 808 889 965 1022 1089 1128 1160 1187 1205 1221 1227 1236 1241 1242 1245 1247 1250 1250 1251 1252 1253 1253 1253 1253 1254 1255 1255 1255 1255 1255 1255 1255 1255 1255 1255 1255 1255 1255 1255 1255 1255 1255 1255 1255 1255 1255 1255 1255 1255 1255 1255 1255 1255 1255 1255 1255 1255 1255 1255 1255 1255 1255…	714	337	722	212	938
231	231	9690562	29	0.996102883865939	[0 0 0 0 0 0 0 2.8 2.8 2.8 2.8 3.375 3.5 3.466666666666667 3.526315789473684 3.4545454545454546 3.32 3.076923076923077 2.642857142857143 2.696969696969697 2.684931506849315 2.6823529411764704 2.6293103448275863 2.5238095238095237 2.430167597765363 2.372549019607843 2.347107438016529 2.2142857142857144 2.062146892655367 2.0023866348448687 1.8969957081545064 1.7661141804788214 1.6324237560192616 1.…	180	0.05	124	142	151	173	224	238	186	149	92	20	110	136	142	160	191	211	163	98	58	14	network-italy	population-italy	degree-italy	empirical-full	12695	0	0	0	16.9379586390927	11.9098536061329	0.399256058518443	0.248079877112135	3.24623803496946	6	[1 5 2 2 3 1 8 1 0 4 3 2 2 2 4 1 1 2 1 4 2 3 5 4 2 2 3 1 3 0 5 0 4 0 1 2 1 5 3 0 0 2 2 6 9 1 1 6 4 0 5 3 2 3 1 1 1 1 0 3 3 4 6 5 3 1 4 2 1 4 6 5 0 9 4 0 7 1 0 1 2 2 3 3 2 1 3 7 0 0 1 2 4 4 3 1 1 2 1 3 4 3 7 2 1 2 1 0 1 1 6 2 1 6 1 2 1 0 8 1 3 0 4 0 0 3 2 2 1 2 1 4 4 8 1 4 6 1 2 3 2 0 1 1 2 0 1 0 2 5 0 0 3 6 3 1 1 3 2 4 2 1 0 0 0 4 1 0 0 8 2 5 1 1 1 1 9 2 2]	2.43016759776536	[0 0 0 5 5 5 5 8 12 15 19 22 25 39 56 66 73 85 116 147 179 204 242 294 354 419 466 543 623 726 793 872 942 1017 1070 1118 1153 1183 1208 1225 1240 1249 1258 1262 1265 1271 1273 1275 1278 1281 1281 1281 1282 1282 1282 1283 1283 1283 1283 1283 1283 1283 1283 1283 1283 1283 1283 1283 1283 1283 1283 1283 1283 1283 1283 1283 1283 1283 1283 1283 1283 1283 1283 1283 1283 1283 1283 1283 1283 1283 1283 12…	714	337	722	212	938
232	232	9690562	30	0.996019108280255	[0 0 0 0 0 0 0 2.8 2.8 2.8 2.8 4.111111111111111 3.8333333333333335 3.642857142857143 3.6842105263157894 3.6785714285714284 3.4857142857142858 3.325 3.2363636363636363 3 3.0106382978723403 2.913793103448276 2.7445255474452557 2.6419753086419755 2.4902912621359223 2.366412213740458 2.3311897106109325 2.230769230769231 2.053738317757009 1.931237721021611 1.711726384364821 1.5610795454545454 1.42946…	180	0.05	124	142	151	173	224	238	186	149	92	20	106	137	137	158	189	211	155	91	59	13	network-italy	population-italy	degree-italy	empirical-full	12695	0	0	0	16.9379586390927	11.9098536061329	0.399256058518443	0.248079877112135	3.24623803496946	6	[0 0 1 0 1 5 0 0 5 0 0 1 0 5 1 0 1 1 6 3 4 0 0 3 0 3 3 5 3 0 1 0 1 2 3 5 3 3 8 3 1 3 5 5 1 2 4 1 0 1 6 2 5 4 2 3 0 0 0 4 1 5 2 5 7 1 2 3 4 3 1 0 4 5 3 4 0 0 4 1 1 5 1 1 0 0 1 4 0 1 6 6 4 4 7 5 9 1 0 1 0 1 4 4 0 4 2 10 0 0 4 5 0 0 3 0 8 0 5 0 2 2 4 0 3 0 6 5 7 1 9 1 3 4 12 5 0 0 4 0 0 2 0 0 3 2 4 6 2 6 1 3 1 2 3 1 5 3 5 4 3 6 0 2 3 0 1 0 1 0 0 1 3 4 3 3 2 3 0 4 5 1 0 0 2 2 2 2 8 2 2 1 1 6 0 0 5 3 …	2.49029126213592	[0 0 0 5 5 5 5 9 12 14 19 28 35 40 55 70 94 116 137 162 206 262 311 364 428 509 614 704 801 874 954 1021 1086 1129 1161 1186 1211 1226 1235 1240 1242 1244 1248 1251 1252 1253 1253 1254 1255 1256 1256 1256 1256 1256 1256 1256 1256 1256 1256 1256 1256 1256 1256 1256 1256 1256 1256 1256 1256 1256 1256 1256 1256 1256 1256 1256 1256 1256 1256 1256 1256 1256 1256 1256 1256 1256 1256 1256 1256 1256 1256…	714	337	722	212	938
233	233	9690562	31	0.996072270227808	[0 0 0 0 0 0 0 1.8 1.8 1.8 1.8 2.5 3.111111111111111 3.090909090909091 3 3.5555555555555554 3.5714285714285716 3.4545454545454546 3.5789473684210527 3.2 3.129032258064516 3.3472222222222223 3.174757281553398 2.900763358778626 2.7643312101910826 2.670157068062827 2.4377510040160644 2.2961783439490446 2.158176943699732 2.046620046620047 1.8717948717948718 1.738382099827883 1.5545977011494252 1.4369…	180	0.05	124	142	151	173	224	238	186	149	92	20	108	137	135	151	200	215	161	97	55	14	network-italy	population-italy	degree-italy	empirical-full	12695	0	0	0	16.9379586390927	11.9098536061329	0.399256058518443	0.248079877112135	3.24623803496946	6	[0 1 1 1 3 0 7 4 3 2 9 1 1 1 2 3 0 0 5 2 4 5 0 1 3 0 3 0 2 4 5 5 4 1 5 1 5 2 3 3 0 2 1 3 0 4 0 8 1 1 3 1 1 9 3 3 2 2 1 0 2 5 0 1 1 4 2 2 0 2 3 9 6 0 1 1 2 2 8 6 1 8 5 4 4 0 3 1 2 0 3 4 1 4 0 4 5 0 4 2 0 4 1 5 5 1 3 1 4 0 1 2 5 0 2 6 3 1 11 7 0 3 0 4 1 2 1 0 4 1 5 3 9 3 3 1 1 7 1 1 0 6 5 0 4 4 2 3 7 6 7 4 0 0 2 3 10]	2.76433121019108	[0 0 0 5 5 5 5 8 9 11 14 18 21 22 38 50 62 72 103 131 157 191 249 314 373 429 507 581 696 785 854 936 1001 1062 1105 1159 1186 1212 1222 1241 1251 1257 1260 1263 1267 1270 1271 1271 1272 1272 1273 1273 1273 1273 1273 1273 1273 1273 1273 1273 1273 1273 1273 1273 1273 1273 1273 1273 1273 1273 1273 1273 1273 1273 1273 1273 1273 1273 1273 1273 1273 1273 1273 1273 1273 1273 1273 1273 1273 1273 1273 12…	714	337	722	212	938
234	234	9690562	32	0.99604743083004	[0 0 0 0 0 0 0 4 4 4 4 4.7272727272727275 4.294117647058823 3.772727272727273 3.84 3.914285714285714 3.7755102040816326 3.6056338028169015 3.4204545454545454 3.2452830188679247 3.1791044776119404 2.947976878612717 2.7051282051282053 2.4599303135888504 2.257396449704142 2.057142857142857 1.842829076620825 1.6971235194585448 1.5532544378698225 1.4388020833333333 1.3581560283687943 1.283533260632497…	180	0.05	124	142	151	173	224	238	186	149	92	20	108	135	139	153	196	208	155	99	58	14	network-italy	population-italy	degree-italy	empirical-full	12695	0	0	0	16.9379586390927	11.9098536061329	0.399256058518443	0.248079877112135	3.24623803496946	6	[5 1 2 2 8 0 5 3 1 6 0 9 5 2 2 1 1 0 0 1 2 3 6 2 6 1 0 6 0 0 0 1 5 0 5 0 2 2 3 0 5 2 3 4 0 0 8 5 8 0 3 1 2 2 0 1 1 1 2 0 0 0 2 9 3 2 0 0 3 10 0 3 1 1 4 6 3 3 1 0 5 4 6 1 2 3 1 0 2 1 3 2 0 2 1 2 6 0 2 0 0 1 6 1 6 0 9 1 0 8 4 5 0 3 0 3 2 0 1 0 3 3 0 1 2 7 2 0 0 7 4 0 1 3 0 0 1 1 5 6 4 0 1 1 1 3 4 0 5 2 0 3 1 1 3 1 0 3 1 1 0 3 4 0 1 4 5 1 2 1 5 1 0 0 6 7 0 0 3 2 1 0 0 0 1 7 0 2 0 2 3 1 0 4 2 0 2 0 3…	2.25739644970414	[0 0 0 5 5 5 5 11 17 22 25 35 49 71 88 106 134 173 234 287 338 420 509 591 676 768 846 917 988 1051 1103 1136 1169 1197 1216 1238 1243 1248 1253 1258 1261 1262 1262 1262 1262 1262 1264 1264 1264 1264 1265 1265 1265 1265 1265 1265 1265 1265 1265 1265 1265 1265 1265 1265 1265 1265 1265 1265 1265 1265 1265 1265 1265 1265 1265 1265 1265 1265 1265 1265 1265 1265 1265 1265 1265 1265 1265 1265 1265 1265…	714	337	722	212	938
235	235	9690562	33	0.996053670086819	[0 0 0 0 0 0 0 3 3 3 3 4.142857142857143 4.5 4.117647058823529 4.25 4.333333333333333 4.0285714285714285 3.4680851063829787 3.1285714285714286 2.988372093023256 2.869158878504673 2.8656716417910446 2.6956521739130435 2.621761658031088 2.4435146443514646 2.260135135135135 2.146814404432133 2.0094562647754137 1.8950617283950617 1.767605633802817 1.638719512195122 1.4886211512717538 1.39009661835748…	180	0.05	124	142	151	173	224	238	186	149	92	20	115	137	140	155	191	200	160	87	69	13	network-italy	population-italy	degree-italy	empirical-full	12695	0	0	0	16.9379586390927	11.9098536061329	0.399256058518443	0.248079877112135	3.24623803496946	6	[0 12 2 3 0 1 0 4 0 2 0 1 1 1 0 1 3 4 1 7 0 3 0 3 3 4 0 7 0 3 2 3 1 4 1 5 1 5 5 9 3 0 3 3 3 2 1 3 1 3 4 0 1 1 5 3 3 4 1 0 6 0 2 9 1 3 3 1 2 1 2 2 1 4 5 0 1 2 4 3 12 10 1 7 2 3 8 1 2 0 2 0 3 0 1 0 0 2 3 1 3 1 8 1 10 2 7 6 2 1 4 2 4 0 5 7 3 2 0 0 1 0 5 7 2 1 1 1 2 2 1 1 6 0 1 1 1 3 1 3 2 5 1 0 0 0 0 3 0 0 4 6 6 6 0 1 0 6 1 1 0 1 6 3 3 3 0 2 5 4 6 8 6 2 6 3 1 1 0 6 0 0 1 2 0 3 0 3 5 0 0 2 0 0 7 1 0 …	2.44351464435146	[0 0 0 5 5 5 5 7 14 17 20 24 35 47 70 86 107 134 161 193 239 296 361 423 486 568 656 747 828 921 991 1050 1109 1142 1174 1201 1223 1233 1240 1252 1257 1261 1263 1265 1266 1266 1266 1266 1267 1267 1267 1267 1267 1267 1267 1267 1267 1267 1267 1267 1267 1267 1267 1267 1267 1267 1267 1267 1267 1267 1267 1267 1267 1267 1267 1267 1267 1267 1267 1267 1267 1267 1267 1267 1267 1267 1267 1267 1267 1267 126…	714	337	722	212	938
236	236	9690562	34	0.996041171813143	[0 0 0 0 0 0 0 5.2 5.2 5.2 5.2 4.454545454545454 4.125 3.739130434782609 3.3548387096774195 3.0526315789473686 3.1458333333333335 3.381818181818182 3.1973684210526314 3.0833333333333335 3.075 3.02027027027027 2.785310734463277 2.504424778761062 2.3333333333333335 2.188888888888889 2.0189125295508275 1.8904665314401623 1.7403508771929825 1.5305514157973175 1.433112582781457 1.3617788461538463 1.28…	180	0.05	124	142	151	173	224	238	186	149	92	20	109	139	140	156	184	212	157	92	61	13	network-italy	population-italy	degree-italy	empirical-full	12695	0	0	0	16.9379586390927	11.9098536061329	0.399256058518443	0.248079877112135	3.24623803496946	6	[3 0 0 1 2 3 1 1 4 2 0 1 0 2 2 7 0 0 8 1 2 4 2 4 5 3 4 4 0 0 4 0 3 6 1 4 1 3 4 0 2 0 2 0 0 2 3 0 2 3 0 4 4 1 3 1 0 3 6 5 1 0 0 1 1 0 5 3 2 0 0 2 2 5 3 5 6 1 0 1 0 3 4 3 4 1 5 3 1 1 2 1 3 1 1 1 1 2 4 1 0 7 2 1 3 0 0 5 4 3 5 3 0 5 3 4 10 3 5 1 4 2 4 0 1 0 1 3 2 2 2 1 2 2 0 7 1 2 6 9 2 5 1 1 3 1 0 4 1 1 0 5 1 6 0 3 3 5 2 9 1 1 0 3 3 0 0 2 9 0 1 0 2 5 2 2 0 1 0 2 1 1 2 8 6 1 0 0 1 1 0 1 2 4 2 4 2 2 0…	2.33333333333333	[0 0 0 5 5 5 5 11 16 23 31 38 48 55 76 96 120 148 177 226 285 360 423 493 570 671 755 832 912 965 1031 1084 1117 1161 1183 1209 1225 1239 1250 1252 1255 1258 1261 1261 1263 1263 1263 1263 1263 1263 1263 1263 1263 1263 1263 1263 1263 1263 1263 1263 1263 1263 1263 1263 1263 1263 1263 1263 1263 1263 1263 1263 1263 1263 1263 1263 1263 1263 1263 1263 1263 1263 1263 1263 1263 1263 1263 1263 1263 1263 1…	714	337	722	212	938
237	237	9690562	35	0.996041171813143	[0 0 0 0 0 0 0 4 4 4 4 4.166666666666667 3.8636363636363638 4.217391304347826 4.04 3.5588235294117645 3.2857142857142856 3.0615384615384613 3.104651162790698 2.9711538461538463 2.7890625 2.644171779141104 2.447619047619048 2.3386454183266934 2.1885521885521886 2.059322033898305 1.9289099526066351 1.8134920634920635 1.7120689655172414 1.5861027190332326 1.4800550206327372 1.3736263736263736 1.2922…	180	0.05	124	142	151	173	224	238	186	149	92	20	114	135	141	153	197	210	150	81	66	16	network-italy	population-italy	degree-italy	empirical-full	12695	0	0	0	16.9379586390927	11.9098536061329	0.399256058518443	0.248079877112135	3.24623803496946	6	[4 1 7 3 1 3 2 4 1 0 3 1 0 6 4 3 8 0 0 1 5 0 3 0 0 1 4 0 1 1 2 3 3 0 2 1 1 1 1 0 1 4 2 2 2 5 2 4 2 1 3 2 0 4 4 2 1 0 1 6 2 2 2 3 6 6 6 1 0 0 2 3 0 0 2 0 0 2 0 0 1 2 0 0 1 3 1 3 7 0 4 3 0 2 1 4 2 3 4 0 0 2 0 7 4 5 4 5 0 0 7 3 5 0 4 0 4 2 0 7 1 5 3 1 4 1 11 2 4 4 0 6 1 2 4 0 2 1 1 0 0 3 6 2 2 0 1 1 5 3 2 7 0 2 2 1 2 4 5 0 1 0 1 0 2 2 2 3 0 2 2 4 3 5 2 1 4 4 4 1 2 0 2 6 1 0 2 3 2 0 1 8 3 3 0 0 0 2 6…	2.18855218855219	[0 0 0 5 5 5 5 12 22 23 25 34 49 65 86 104 128 163 210 251 297 354 422 504 580 662 727 819 900 964 1024 1072 1122 1158 1179 1197 1215 1227 1230 1238 1238 1246 1249 1252 1256 1256 1257 1258 1258 1259 1260 1260 1261 1261 1261 1261 1262 1262 1263 1263 1263 1263 1263 1263 1263 1263 1263 1263 1263 1263 1263 1263 1263 1263 1263 1263 1263 1263 1263 1263 1263 1263 1263 1263 1263 1263 1263 1263 1263 1263 …	714	337	722	212	938
238	238	9690562	36	0.99611801242236	[0 0 0 0 0 0 0 3.2 3.2 3.2 3.2 2.6666666666666665 2.9166666666666665 3 3.7142857142857144 3.909090909090909 3.740740740740741 3.375 2.8444444444444446 2.8153846153846156 2.7126436781609193 2.6732673267326734 2.7117117117117115 2.550724637681159 2.4210526315789473 2.3813953488372093 2.2835249042145596 2.1672131147540985 2.116809116809117 2.011904761904762 1.8646464646464647 1.7609075043630018 1.59…	180	0.05	124	142	151	173	224	238	186	149	92	20	111	138	144	160	195	216	160	86	70	8	network-italy	population-italy	degree-italy	empirical-full	12695	0	0	0	16.9379586390927	11.9098536061329	0.399256058518443	0.248079877112135	3.24623803496946	6	[6 3 5 1 2 0 9 1 3 1 2 0 2 0 0 2 0 0 1 1 3 4 1 3 3 1 0 2 3 1 1 0 4 3 6 1 2 9 2 6 3 1 0 7 4 1 0 1 2 5 1 2 1 6 3 2 6 1 3 0 6 1 0 5 0 1 6 2 6 2 0 0 1 0 2 1 2 0 8 1 2 4 6 0 2 4 2 0 1 1 1 2 1 2 0 2 1 0 3 1 2 5 2 3 1 1 5 2 2 2 6 1 5 2 5 3 1 1 3 1 4 1 0 1 1 1 5 1 7 0 2 3 0 1 7 0 2 5 7 1 2 3 3 3 1 2 5 4 0 6 1 3 0 1 5 1 1 5 1 4 0 7 3 6 1 2 0 8 7 2 3]	2.42105263157895	[0 0 0 5 5 5 5 9 12 15 21 22 27 32 45 65 87 101 111 138 171 215 261 305 351 420 495 573 656 743 831 918 981 1052 1093 1139 1175 1207 1227 1247 1255 1264 1271 1274 1276 1276 1278 1281 1285 1285 1285 1285 1287 1288 1288 1288 1288 1288 1288 1288 1288 1288 1288 1288 1288 1288 1288 1288 1288 1288 1288 1288 1288 1288 1288 1288 1288 1288 1288 1288 1288 1288 1288 1288 1288 1288 1288 1288 1288 1288 1288 1…	714	337	722	212	938
239	239	9690562	37	0.996022275258552	[0 0 0 0 0 0 0 3.4 3.4 3.4 3.4 2.9166666666666665 3.9375 3.8333333333333335 3.727272727272727 3.8846153846153846 3.72972972972973 3.588235294117647 3.4788732394366195 3.1666666666666665 3.18 3.0303030303030303 2.802139037433155 2.6026785714285716 2.453531598513011 2.2752293577981653 2.046341463414634 1.878099173553719 1.7302977232924694 1.625978090766823 1.5 1.383578431372549 1.3047830923248054 1…	180	0.05	124	142	151	173	224	238	186	149	92	20	110	140	135	154	195	204	153	93	60	13	network-italy	population-italy	degree-italy	empirical-full	12695	0	0	0	16.9379586390927	11.9098536061329	0.399256058518443	0.248079877112135	3.24623803496946	6	[12 3 2 2 5 1 4 5 2 10 0 4 1 0 1 2 3 0 0 5 7 0 2 0 0 0 5 2 1 1 2 3 0 1 4 1 4 0 2 3 0 2 4 6 1 1 2 4 1 3 5 2 6 0 1 3 2 0 1 7 0 5 6 0 1 3 11 0 1 2 1 4 1 0 1 2 5 1 5 1 1 2 0 3 6 4 2 9 1 1 1 6 0 1 1 0 1 0 7 5 0 7 1 9 2 5 1 6 0 0 0 0 0 0 4 1 6 0 3 3 1 1 6 6 3 2 3 2 0 3 2 2 1 2 7 2 4 7 1 1 1 2 0 0 7 0 5 1 5 5 0 7 5 5 1 6 1 6 5 1 5 1 1 1 2 0 1 2 1 0 0 1 1 5 2 3 3 1 1 0 3 2 2 0 0 6 1 8 3 1 3 0 3 1 0 4 0 4…	2.45353159851301	[0 0 0 5 5 5 5 12 16 18 22 26 37 51 71 84 100 132 187 224 269 327 410 484 571 639 728 816 899 975 1036 1080 1131 1166 1196 1210 1223 1232 1240 1246 1250 1252 1254 1256 1257 1257 1257 1257 1257 1257 1257 1257 1257 1257 1257 1257 1257 1257 1257 1257 1257 1257 1257 1257 1257 1257 1257 1257 1257 1257 1257 1257 1257 1257 1257 1257 1257 1257 1257 1257 1257 1257 1257 1257 1257 1257 1257 1257 1257 1257 1…	714	337	722	212	938
240	240	9690562	38	0.996102883865939	[0 0 0 0 0 0 0 4.2 4.2 4.2 4.2 4.2727272727272725 4.625 4.095238095238095 3.8461538461538463 3.4857142857142858 3.116279069767442 2.9827586206896552 2.840909090909091 2.701923076923077 2.591666666666667 2.5714285714285716 2.4918918918918918 2.418103448275862 2.338235294117647 2.2321981424148607 2.1181102362204722 1.8927038626609443 1.7854477611940298 1.65359477124183 1.5459770114942528 1.44117647…	180	0.05	124	142	151	173	224	238	186	149	92	20	115	138	138	161	196	204	163	92	65	11	network-italy	population-italy	degree-italy	empirical-full	12695	0	0	0	16.9379586390927	11.9098536061329	0.399256058518443	0.248079877112135	3.24623803496946	6	[2 0 6 1 0 1 1 0 2 9 2 3 2 2 0 2 1 1 2 3 1 7 0 2 3 8 4 6 0 2 3 2 6 3 0 0 8 0 0 6 0 0 2 1 2 4 3 3 1 6 3 3 1 1 0 5 0 1 6 1 1 0 0 0 4 1 7 2 0 3 6 1 0 10 6 3 4 2 3 1 2 2 4 4 6 4 5 1 2 1 1 1 3 4 5 0 5 2 0 0 0 1 0 1 0 1 0 0 1 1 7 9 1 5 1 4 1 1 6 4 1 6 0 2 1 1 5 7 2 2 7 3 1 3 0 2 3 2 0 3 2 2 7 3 1 2 3 4 0 8 2 2 4 8 5 1 3 5 0 3 0 0 4 0 2 2 3 0 0 2 1 3 0 4 1 0 1 3 4 5 1 3 1 0 4 2 3 3 0 4 1 0 2 3 0 1 0 0 0…	2.33823529411765	[0 0 0 5 5 5 5 11 16 21 26 35 43 58 88 104 120 147 185 232 272 323 381 466 536 612 696 782 864 935 1000 1058 1101 1152 1188 1210 1230 1252 1260 1268 1274 1277 1279 1279 1281 1281 1282 1282 1283 1283 1283 1283 1283 1283 1283 1283 1283 1283 1283 1283 1283 1283 1283 1283 1283 1283 1283 1283 1283 1283 1283 1283 1283 1283 1283 1283 1283 1283 1283 1283 1283 1283 1283 1283 1283 1283 1283 1283 1283 1283 …	714	337	722	212	938
241	241	9690562	39	0.99609375	[0 0 0 0 0 0 0 2.8 2.8 2.8 2.8 3.5 3.4285714285714284 3.0555555555555554 3.210526315789474 3.533333333333333 3.3783783783783785 3.6739130434782608 3.543859649122807 3.24 3.097826086956522 2.8292682926829267 2.6842105263157894 2.560846560846561 2.470833333333333 2.3629893238434163 2.2159763313609466 2.07035175879397 1.9083333333333334 1.7946428571428572 1.6326219512195121 1.513586956521739 1.42137…	180	0.05	124	142	151	173	224	238	186	149	92	20	114	136	130	162	194	209	166	91	65	13	network-italy	population-italy	degree-italy	empirical-full	12695	0	0	0	16.9379586390927	11.9098536061329	0.399256058518443	0.248079877112135	3.24623803496946	6	[4 4 7 0 5 0 2 4 7 6 1 0 0 1 3 3 4 0 5 5 2 2 0 6 7 5 5 5 3 2 3 6 0 0 7 0 4 1 2 2 6 0 0 3 6 2 4 3 0 6 9 0 1 3 0 6 0 0 1 12 1 0 0 4 1 1 2 1 3 0 7 0 0 1 1 2 2 4 3 0 2 2 1 0 0 1 3 3 1 0 1 1 1 0 1 6 0 0 4 5 0 0 6 4 3 5 4 3 3 1 1 0 0 5 7 2 2 0 0 0 6 6 2 9 5 0 4 1 0 2 1 2 1 1 0 4 1 3 3 4 6 0 0 0 0 2 0 4 1 0 0 2 1 5 1 0 1 7 0 0 2 1 1 0 0 4 4 0 3 6 3 2 0 4 0 11 2 0 4 4 4 1 1 3 13 2 1 1 7 3 5 4 2 2 1 7 0 0…	2.47083333333333	[0 0 0 5 5 5 5 12 14 18 19 30 37 46 57 75 92 123 152 189 240 281 338 398 480 560 656 736 814 895 976 1046 1100 1148 1185 1215 1234 1253 1263 1266 1269 1272 1272 1275 1275 1277 1278 1279 1279 1280 1280 1280 1280 1280 1280 1280 1280 1280 1280 1280 1280 1280 1280 1280 1280 1280 1280 1280 1280 1280 1280 1280 1280 1280 1280 1280 1280 1280 1280 1280 1280 1280 1280 1280 1280 1280 1280 1280 1280 1280 128…	714	337	722	212	938
242	242	9690562	40	0.996012759170654	[0 0 0 0 0 0 0 1.2 1.2 1.2 1.2 1.8333333333333333 2 2.7777777777777777 3.3636363636363638 3.5 3.7142857142857144 3.611111111111111 3.3793103448275863 3.4 3.357142857142857 3.30188679245283 3.4305555555555554 3.263157894736842 3.1666666666666665 3.093525179856115 3.0113636363636362 2.683982683982684 2.443661971830986 2.1954022988505746 2.016509433962264 1.8330019880715707 1.6689419795221843 1.5568…	180	0.05	124	142	151	173	224	238	186	149	92	20	113	138	137	153	190	203	155	88	59	18	network-italy	population-italy	degree-italy	empirical-full	12695	0	0	0	16.9379586390927	11.9098536061329	0.399256058518443	0.248079877112135	3.24623803496946	6	[1 3 1 4 3 0 4 1 0 3 0 6 1 4 4 2 1 2 2 2 9 1 1 3 2 1 2 1 14 6 5 4 4 3 3 2 6 5 2 4 1 0 4 5 7 2 4 1 3 3 8 2 7 7 0 5 5 4 2 2 1 0 1 2 2 4 3 0 2 2 2 4 8 1 5 1 1 4 0 0 4 4 5 1 2 7 7 3 0 2 2 1 1 4 6 7 5 6 4 4 2 1 4 7 4 7 2 2 4 1 1 8 5 1]	3.16666666666667	[0 0 0 5 5 5 5 6 7 9 11 12 14 18 29 35 42 53 72 95 114 139 176 231 284 348 424 503 586 668 765 841 904 974 1034 1079 1120 1151 1179 1198 1214 1224 1231 1239 1246 1247 1248 1250 1250 1251 1252 1253 1254 1254 1254 1254 1254 1254 1254 1254 1254 1254 1254 1254 1254 1254 1254 1254 1254 1254 1254 1254 1254 1254 1254 1254 1254 1254 1254 1254 1254 1254 1254 1254 1254 1254 1254 1254 1254 1254 1254 1254 12…	714	337	722	212	938
243	243	9690562	41	0.996034892942109	[0 0 0 0 0 0 0 1.2 1.2 1.2 1.2 2.375 3 3.9 4.090909090909091 4.9375 4.391304347826087 4.185185185185185 4.131578947368421 3.6379310344827585 3.308641975308642 3.172043010752688 2.975 2.6163522012578615 2.4218009478672986 2.38671875 2.291946308724832 2.162921348314607 2.021377672209026 1.8336633663366337 1.71280276816609 1.5748865355521937 1.452980132450331 1.3672727272727272 1.2992213570634037 1.…	180	0.05	124	142	151	173	224	238	186	149	92	20	115	137	136	155	195	207	164	82	55	15	network-italy	population-italy	degree-italy	empirical-full	12695	0	0	0	16.9379586390927	11.9098536061329	0.399256058518443	0.248079877112135	3.24623803496946	6	[11 3 4 7 7 2 1 4 3 5 2 1 3 1 1 0 6 5 0 3 1 6 3 2 0 1 5 0 2 1 0 1 2 6 0 0 0 4 1 4 5 7 6 1 0 0 2 0 0 1 1 1 8 0 8 1 3 9 2 2 1 5 7 3 5 1 0 1 2 0 0 1 0 1 3 5 2 1 4 0 0 1 1 1 1 1 1 3 4 7 8 3 2 3 9 2 1 0 0 1 0 7 3 0 2 0 5 4 1 5 1 0 1 8 1 4 0 2 2 2 0 0 0 4 0 2 2 0 2 3 4 1 0 1 0 0 6 4 2 1 2 3 1 0 0 1 4 1 2 4 0 6 0 8 6 4 0 2 2 6 2 0 4 0 4 2 0 0 3 1 0 2 2 5 2 2 7 5 0 1 2 5 1 1 0 1 1 2 7 3 3 1 2 1 3 6 7 0 0…	2.4218009478673	[0 0 0 5 5 5 5 8 9 10 11 16 23 27 38 58 81 93 120 159 211 256 298 356 421 505 578 661 755 825 899 974 1034 1083 1121 1158 1186 1207 1224 1233 1243 1247 1250 1254 1255 1257 1259 1260 1260 1260 1260 1260 1261 1261 1261 1261 1261 1261 1261 1261 1261 1261 1261 1261 1261 1261 1261 1261 1261 1261 1261 1261 1261 1261 1261 1261 1261 1261 1261 1261 1261 1261 1261 1261 1261 1261 1261 1261 1261 1261 1261 12…	714	337	722	212	938
244	244	9690562	42	0.996105919003115	[0 0 0 0 0 0 0 4.4 4.4 4.4 4.4 5.2 5 4.190476190476191 3.5555555555555554 3.8285714285714287 3.5652173913043477 3.245614035087719 3.1772151898734178 3 2.830769230769231 2.7096774193548385 2.5583756345177666 2.425619834710744 2.278688524590164 2.189801699716714 2.039719626168224 1.8927835051546391 1.7621527777777777 1.6185410334346504 1.447334200260078 1.3588516746411483 1.2923076923076924 1.21906…	180	0.05	124	142	151	173	224	238	186	149	92	20	110	137	140	153	192	211	165	96	67	13	network-italy	population-italy	degree-italy	empirical-full	12695	0	0	0	16.9379586390927	11.9098536061329	0.399256058518443	0.248079877112135	3.24623803496946	6	[3 1 2 0 5 0 5 2 5 1 0 3 0 1 0 1 6 2 7 1 2 1 0 0 0 1 0 1 3 7 10 0 1 3 1 2 0 0 5 1 6 8 7 1 1 4 2 1 3 1 0 2 2 4 9 4 5 0 9 1 4 1 0 3 5 1 0 1 4 1 1 1 4 3 2 0 1 0 0 2 1 2 1 8 2 1 0 4 0 2 2 0 4 3 1 4 0 4 4 3 1 3 0 0 8 4 3 7 0 0 2 5 1 1 2 2 0 0 0 2 5 3 1 2 3 1 1 0 2 0 0 3 2 0 7 5 1 5 0 0 0 2 3 3 5 1 2 0 1 3 1 4 2 0 3 5 1 2 5 8 2 3 0 0 1 1 3 1 1 0 0 0 3 4 2 0 0 1 7 4 1 2 1 9 2 4 3 3 6 0 3 7 0 5 4 4 0 2 3…	2.27868852459016	[0 0 0 5 5 5 5 10 14 21 27 35 46 57 79 107 130 155 197 242 305 353 428 485 576 658 769 836 910 986 1047 1104 1136 1171 1207 1228 1240 1252 1261 1268 1273 1277 1279 1280 1280 1282 1283 1283 1283 1283 1283 1284 1284 1284 1284 1284 1284 1284 1284 1284 1284 1284 1284 1284 1284 1284 1284 1284 1284 1284 1284 1284 1284 1284 1284 1284 1284 1284 1284 1284 1284 1284 1284 1284 1284 1284 1284 1284 1284 1284 …	714	337	722	212	938
245	245	9690562	43	0.996034892942109	[0 0 0 0 0 0 0 3 3 3 3 4 3.75 4.294117647058823 4.25 4.222222222222222 4.131578947368421 3.864406779661017 3.7142857142857144 3.3529411764705883 3.0892857142857144 2.86875 2.5893719806763285 2.5872340425531917 2.4097222222222223 2.219298245614035 1.977116704805492 1.8562992125984252 1.6839464882943145 1.5801186943620178 1.471295060080107 1.3599523241954707 1.276872964169381 1.2127659574468086 1.1…	180	0.05	124	142	151	173	224	238	186	149	92	20	105	134	135	150	195	212	159	97	59	15	network-italy	population-italy	degree-italy	empirical-full	12695	0	0	0	16.9379586390927	11.9098536061329	0.399256058518443	0.248079877112135	3.24623803496946	6	[7 4 2 1 3 3 1 0 5 6 1 2 6 5 1 4 10 0 7 2 6 2 1 4 0 5 5 1 0 1 2 0 1 2 1 0 1 1 0 2 3 1 1 1 2 1 2 1 5 2 0 6 1 0 10 0 1 1 6 3 0 2 1 0 6 2 4 1 0 4 6 4 3 1 1 3 9 2 2 1 3 0 8 7 2 5 3 7 1 1 1 2 1 2 2 4 2 6 4 0 1 3 2 0 6 2 4 0 3 5 4 0 5 5 1 1 2 3 2 4 1 1 2 0 3 0 2 3 5 2 5 4 0 2 2 4 3 5 2 3 0 2 5 1 0 2 4 3 4 4 0 0 0 0 2 9 7 2 6 1 2 4 1 0 0 1 1 4 0 2 0 0 1 0 1 4 2 1 2 0 1 2 0 1 3 3 3 0 3 1 0 2 3 1 2 1 3 2 …	2.40972222222222	[0 0 0 5 5 5 5 10 12 17 20 27 38 59 70 85 112 160 207 235 288 342 437 508 598 674 749 839 921 987 1043 1092 1131 1157 1181 1209 1221 1230 1238 1249 1253 1255 1257 1259 1259 1261 1261 1261 1261 1261 1261 1261 1261 1261 1261 1261 1261 1261 1261 1261 1261 1261 1261 1261 1261 1261 1261 1261 1261 1261 1261 1261 1261 1261 1261 1261 1261 1261 1261 1261 1261 1261 1261 1261 1261 1261 1261 1261 1261 1261 1…	714	337	722	212	938
246	246	9690562	44	0.996034892942109	[0 0 0 0 0 0 0 5 5 5 5 4.7272727272727275 3.9444444444444446 3.5217391304347827 3.3333333333333335 3.142857142857143 3.076923076923077 2.9295774647887325 3.0352941176470587 2.898989898989899 2.908333333333333 2.776315789473684 2.594871794871795 2.421276595744681 2.313380281690141 2.1300578034682083 2.0024038461538463 1.8574338085539714 1.7100175746924429 1.5865834633385336 1.466206896551724 1.374…	180	0.05	124	142	151	173	224	238	186	149	92	20	110	134	137	162	190	207	157	87	61	16	network-italy	population-italy	degree-italy	empirical-full	12695	0	0	0	16.9379586390927	11.9098536061329	0.399256058518443	0.248079877112135	3.24623803496946	6	[1 2 1 1 5 1 3 1 1 2 10 1 1 5 0 0 2 0 5 5 1 4 3 4 4 3 1 5 0 2 2 1 3 6 1 2 1 3 4 1 0 5 4 3 6 0 1 0 0 1 0 2 0 0 4 2 0 0 3 3 3 2 1 5 0 1 1 1 0 8 0 0 6 2 2 1 5 1 0 3 5 2 10 0 4 1 2 1 0 2 1 0 1 3 2 2 2 0 0 0 1 0 0 0 2 0 3 2 0 2 4 2 3 2 0 1 1 2 2 4 1 0 4 0 2 1 5 2 2 6 1 0 2 2 5 0 0 2 1 1 0 0 3 6 3 1 2 3 2 2 5 0 0 1 3 1 7 0 3 0 2 4 3 2 1 6 3 0 1 3 1 0 1 1 7 8 4 3 1 3 0 3 0 5 7 1 0 3 2 1 1 3 10 0 4 2 3 5…	2.31338028169014	[0 0 0 5 5 5 5 11 18 23 30 35 52 71 85 99 120 152 195 235 284 346 416 491 569 641 725 812 899 956 1013 1054 1096 1144 1179 1194 1206 1220 1228 1235 1240 1244 1249 1252 1255 1257 1259 1259 1260 1260 1260 1260 1260 1261 1261 1261 1261 1261 1261 1261 1261 1261 1261 1261 1261 1261 1261 1261 1261 1261 1261 1261 1261 1261 1261 1261 1261 1261 1261 1261 1261 1261 1261 1261 1261 1261 1261 1261 1261 1261 1…	714	337	722	212	938
247	247	9690562	45	0.996053670086819	[0 0 0 0 0 0 0 5 5 5 5 4.5 4.1875 4 3.533333333333333 3.5277777777777777 3.6666666666666665 3.3076923076923075 3.0963855421686746 2.8190476190476192 2.6875 2.535031847133758 2.41871921182266 2.4331983805668016 2.341549295774648 2.2574850299401197 2.0719602977667493 1.9096638655462186 1.7584973166368516 1.6306027820710973 1.493991989319092 1.4154228855721394 1.3148357870894678 1.2424242424242424 1…	180	0.05	124	142	151	173	224	238	186	149	92	20	112	136	138	158	194	218	153	85	57	16	network-italy	population-italy	degree-italy	empirical-full	12695	0	0	0	16.9379586390927	11.9098536061329	0.399256058518443	0.248079877112135	3.24623803496946	6	[2 0 2 1 5 1 5 5 5 0 1 1 1 4 0 2 2 0 0 0 4 1 6 1 0 0 3 2 0 7 2 7 2 6 4 7 1 2 2 0 5 3 0 2 1 0 2 0 1 1 6 1 5 5 3 3 3 2 0 2 0 5 1 0 3 0 0 4 2 0 1 11 1 4 3 1 1 0 2 0 5 8 0 1 1 0 3 4 6 0 0 2 0 3 2 3 2 9 4 3 5 5 4 0 1 0 0 1 1 1 2 1 2 0 1 2 2 3 9 2 0 2 4 4 3 1 2 2 3 2 3 3 7 6 8 3 0 1 5 4 2 0 1 2 3 6 2 1 1 5 1 0 3 0 5 1 4 6 0 3 0 5 1 0 3 1 2 0 7 5 4 2 3 2 9 2 0 1 0 2 0 2 7 0 2 1 2 5 0 0 0 2 6 4 2 2 0 3 1…	2.34154929577465	[0 0 0 5 5 5 5 10 16 21 30 36 51 65 83 105 128 157 203 247 284 334 403 476 559 647 749 804 883 957 1037 1097 1132 1162 1181 1202 1230 1235 1242 1247 1253 1259 1260 1262 1264 1265 1266 1266 1266 1267 1267 1267 1267 1267 1267 1267 1267 1267 1267 1267 1267 1267 1267 1267 1267 1267 1267 1267 1267 1267 1267 1267 1267 1267 1267 1267 1267 1267 1267 1267 1267 1267 1267 1267 1267 1267 1267 1267 1267 1267 …	714	337	722	212	938
248	248	9690562	46	0.99597747385358	[0 0 0 0 0 0 0 1.6 1.6 1.6 1.6 3.5714285714285716 3.3 3.272727272727273 3.3076923076923075 3.8 3.2 3.1481481481481484 3.142857142857143 3.2083333333333335 3.169811320754717 3.1846153846153844 3.1458333333333335 3.0508474576271185 2.889655172413793 2.802325581395349 2.608294930875576 2.3780918727915195 2.2231638418079096 2.0603864734299515 1.8983402489626555 1.7504520795660037 1.5929339477726574 1…	180	0.05	124	142	151	173	224	238	186	149	92	20	105	139	137	152	190	209	152	96	53	10	network-italy	population-italy	degree-italy	empirical-full	12695	0	0	0	16.9379586390927	11.9098536061329	0.399256058518443	0.248079877112135	3.24623803496946	6	[6 6 0 2 2 9 2 3 7 3 0 3 2 1 4 1 3 0 6 2 3 5 2 7 3 1 1 0 1 2 4 1 1 3 3 1 3 3 0 2 0 2 2 0 0 2 0 2 4 6 0 1 1 1 2 5 3 2 3 1 1 6 3 0 10 2 0 0 2 1 2 1 2 4 2 4 0 4 0 10 3 2 2 1 0 6 2 1 5 3 1 2 1 3 0 4 1 5 1 6 1 9 3 5 2 13 0 5 0 4 2 5 7 0 9 4 1 2 5 11 5 0 0 11 8 2 0 3 4 0 3 1 5 1 8 1 4 5 0 6 2 2 9 1 2]	2.88965517241379	[0 0 0 5 5 5 5 7 10 11 13 15 20 27 42 48 53 65 96 118 145 172 217 283 354 414 482 553 651 743 826 901 965 1014 1077 1120 1151 1173 1187 1203 1217 1225 1226 1229 1235 1238 1241 1241 1242 1242 1242 1242 1242 1243 1243 1243 1243 1243 1243 1243 1243 1243 1243 1243 1243 1243 1243 1243 1243 1243 1243 1243 1243 1243 1243 1243 1243 1243 1243 1243 1243 1243 1243 1243 1243 1243 1243 1243 1243 1243 1243 124…	714	337	722	212	938
249	249	9690562	47	0.996069182389937	[0 0 0 0 0 0 0 3.8 3.8 3.8 3.8 4.2727272727272725 4 4.333333333333333 4.416666666666667 4.103448275862069 3.7837837837837838 3.452830188679245 2.973333333333333 2.8666666666666667 2.7033898305084745 2.5921052631578947 2.6166666666666667 2.527027027027027 2.3615384615384616 2.2222222222222223 2.108695652173913 1.9152173913043478 1.8066914498141264 1.7181208053691275 1.5661764705882353 1.4464751958…	180	0.05	124	142	151	173	224	238	186	149	92	20	108	137	134	155	190	215	159	92	64	18	network-italy	population-italy	degree-italy	empirical-full	12695	0	0	0	16.9379586390927	11.9098536061329	0.399256058518443	0.248079877112135	3.24623803496946	6	[2 4 0 2 3 1 1 2 8 2 0 4 8 4 4 1 3 0 1 4 5 0 6 0 0 1 1 1 0 1 4 4 3 1 0 1 0 0 6 0 1 0 6 3 5 4 1 0 0 0 3 6 2 5 2 0 2 0 3 4 1 4 6 1 7 4 4 7 0 3 0 0 2 1 1 1 1 3 3 0 2 1 0 12 1 3 6 1 5 2 8 3 5 1 3 1 5 3 8 1 2 0 0 2 0 2 4 3 7 9 3 0 2 1 15 7 3 1 3 0 1 5 2 6 2 1 0 2 4 5 1 1 0 3 2 2 2 0 9 7 5 2 1 0 2 2 2 5 2 0 0 3 0 0 0 2 3 3 0 1 2 2 1 9 2 3 2 2 3 3 0 2 6 5 0 1 2 0 1 3 1 0 1 0 1 2 0 0 2 0 1 5 5 3 1 3 7 0 …	2.36153846153846	[0 0 0 5 5 5 5 11 12 18 24 29 37 53 75 90 118 152 180 222 260 306 368 460 538 596 680 766 870 940 995 1061 1110 1152 1179 1208 1223 1241 1253 1261 1263 1267 1267 1269 1270 1270 1271 1271 1271 1272 1272 1272 1272 1272 1272 1272 1272 1272 1272 1272 1272 1272 1272 1272 1272 1272 1272 1272 1272 1272 1272 1272 1272 1272 1272 1272 1272 1272 1272 1272 1272 1272 1272 1272 1272 1272 1272 1272 1272 1272 12…	714	337	722	212	938
250	250	9690562	48	0.996069182389937	[0 0 0 0 0 0 0 3 3 3 3 2.7 3.3333333333333335 3.3529411764705883 3.1 3.142857142857143 3.5517241379310347 3.380952380952381 3.2115384615384617 2.84375 2.5783132530120483 2.635514018691589 2.441860465116279 2.4407894736842106 2.489010989010989 2.4128440366972477 2.30859375 2.2218543046357615 2.0673854447439353 1.9612756264236901 1.802348336594912 1.7001703577512777 1.6009104704097117 1.48247978436…	180	0.05	124	142	151	173	224	238	186	149	92	20	110	138	137	163	202	199	162	92	56	13	network-italy	population-italy	degree-italy	empirical-full	12695	0	0	0	16.9379586390927	11.9098536061329	0.399256058518443	0.248079877112135	3.24623803496946	6	[0 0 4 3 2 4 2 4 4 0 3 3 2 0 2 1 1 0 1 0 0 0 2 4 9 5 0 3 0 6 4 1 1 2 3 0 3 0 0 4 0 3 1 1 0 2 5 2 4 3 5 2 1 4 0 1 2 3 5 1 0 2 0 2 8 2 0 6 0 3 2 0 9 1 8 1 3 9 7 0 4 2 0 0 3 0 5 0 3 0 6 0 1 2 2 0 0 0 8 1 3 0 5 5 1 12 0 2 5 1 2 0 0 1 0 2 2 4 1 5 0 0 2 0 9 6 0 6 0 5 6 2 1 2 3 0 2 6 2 2 0 6 4 7 2 8 0 3 1 3 3 4 1 5 6 0 4 9 0 3 5 0 0 6 3 4 7 0 1 2 0 1 1 0 7 5 6 1 2 0 0 0]	2.48901098901099	[0 0 0 5 5 5 5 10 12 17 20 21 29 42 52 64 83 107 129 152 182 218 256 302 371 439 511 587 659 742 839 910 983 1044 1096 1140 1173 1200 1225 1241 1249 1256 1262 1262 1266 1266 1267 1270 1270 1272 1272 1272 1272 1272 1272 1272 1272 1272 1272 1272 1272 1272 1272 1272 1272 1272 1272 1272 1272 1272 1272 1272 1272 1272 1272 1272 1272 1272 1272 1272 1272 1272 1272 1272 1272 1272 1272 1272 1272 1272 1272 …	714	337	722	212	938
251	251	9690562	49	0.996133023975251	[0 0 0 0 0 0 0 5.2 5.2 5.2 5.2 6 4.944444444444445 4.416666666666667 3.806451612903226 3.466666666666667 3.2153846153846155 3.1724137931034484 2.9326923076923075 2.8412698412698414 2.8223684210526314 2.6122448979591835 2.4444444444444446 2.3127147766323026 2.1623931623931623 2.0145985401459856 1.8623481781376519 1.757469244288225 1.6236559139784945 1.5192307692307692 1.3965728274173808 1.29900332…	180	0.05	124	142	151	173	224	238	186	149	92	20	111	137	143	149	193	214	165	97	70	14	network-italy	population-italy	degree-italy	empirical-full	12695	0	0	0	16.9379586390927	11.9098536061329	0.399256058518443	0.248079877112135	3.24623803496946	6	[0 4 4 3 1 0 4 0 0 0 1 6 7 0 0 3 1 2 1 4 4 4 0 0 0 0 2 1 0 0 3 1 3 3 1 2 1 5 3 5 4 1 1 1 1 12 1 0 0 1 3 3 1 0 2 6 3 0 0 3 0 2 8 2 0 1 5 2 0 7 1 0 0 1 4 1 1 5 0 2 2 2 2 4 4 1 0 4 2 3 1 3 4 1 0 4 2 1 3 1 3 2 2 4 1 1 6 0 0 6 6 2 0 1 0 3 0 11 4 1 3 0 1 0 0 0 1 3 5 2 4 2 1 4 3 9 0 0 2 1 0 4 4 3 4 1 2 3 2 2 2 0 1 0 3 0 1 3 7 5 2 3 3 3 4 8 1 0 0 2 0 1 0 1 3 6 1 0 5 6 1 0 5 6 3 2 11 0 3 0 2 4 2 2 0 1 0 0…	2.16239316239316	[0 0 0 5 5 5 5 11 18 24 31 45 65 87 104 126 152 196 243 291 351 411 494 569 651 728 817 903 976 1044 1098 1142 1174 1208 1229 1245 1257 1266 1273 1276 1282 1283 1286 1288 1288 1288 1288 1290 1291 1291 1291 1291 1291 1293 1293 1293 1293 1293 1293 1293 1293 1293 1293 1293 1293 1293 1293 1293 1293 1293 1293 1293 1293 1293 1293 1293 1293 1293 1293 1293 1293 1293 1293 1293 1293 1293 1293 1293 1293 129…	714	337	722	212	938
252	252	9690562	50	0.996028594122319	[0 0 0 0 0 0 0 2.6 2.6 2.6 2.6 3.1666666666666665 3.1666666666666665 2.875 3.111111111111111 2.9285714285714284 2.90625 3.225 3.0961538461538463 2.923076923076923 2.9753086419753085 2.8969072164948453 2.825 2.75974025974026 2.5026178010471205 2.4364406779661016 2.3617021276595747 2.218289085545723 2.0295566502463056 1.9156118143459915 1.744186046511628 1.595679012345679 1.4891891891891893 1.36529…	180	0.05	124	142	151	173	224	238	186	149	92	20	113	137	136	157	198	203	152	98	55	10	network-italy	population-italy	degree-italy	empirical-full	12695	0	0	0	16.9379586390927	11.9098536061329	0.399256058518443	0.248079877112135	3.24623803496946	6	[2 6 2 1 0 2 0 6 1 0 0 8 0 0 1 8 4 2 3 1 2 7 0 5 2 1 6 1 7 3 2 3 4 3 2 4 0 0 5 6 4 3 2 0 4 4 6 0 6 2 2 0 6 4 3 0 3 3 1 1 3 0 1 0 0 0 2 1 5 3 4 1 2 3 5 5 1 5 2 2 4 3 3 0 1 0 2 1 5 4 4 0 0 0 0 0 10 1 0 3 1 1 7 1 2 2 11 0 2 10 1 1 0 0 4 3 4 7 1 2 3 3 3 4 0 1 1 2 5 0 1 0 0 5 10 0 0 8 0 3 4 0 3 3 3 6 0 2 2 1 0 5 0 2 0 0 2 1 4 1 5 3 3 4 0 0 6 4 4 0 0 5 2 5 0 1 0 0 0 0 5 15 0 3 0 9 0 4 0 2 0]	2.50261780104712	[0 0 0 5 5 5 5 12 12 16 18 28 32 40 52 65 81 97 120 154 191 236 282 339 406 474 559 648 740 824 899 956 1025 1079 1126 1160 1184 1207 1224 1235 1241 1246 1248 1249 1252 1255 1256 1259 1259 1259 1259 1259 1259 1259 1259 1259 1259 1259 1259 1259 1259 1259 1259 1259 1259 1259 1259 1259 1259 1259 1259 1259 1259 1259 1259 1259 1259 1259 1259 1259 1259 1259 1259 1259 1259 1259 1259 1259 1259 1259 1259 …	714	337	722	212	938
354	354	429622	1	0.99607535321821	[0 0 0 0 0 0 0 3 3 3 3 4.875 4.846153846153846 4.333333333333333 4.6 4.206896551724138 4.256410256410256 3.980392156862745 3.625 3.2065217391304346 3.2542372881355934 3 2.888888888888889 2.760330578512397 2.553691275167785 2.3189189189189188 2.060267857142857 1.8547486033519553 1.6526479750778815 1.4920424403183024 1.3909415971394516 1.2881906825568796 1.2261663286004056 1.1732057416267943 1.1201…	180	0.05	124	142	151	173	224	238	186	149	92	20	107	137	138	151	199	212	158	97	62	13	network-italy	population-italy	degree-italy	empirical-full	12358	0	0	0	16.4883255503669	11.3032760382562	0.399654206823497	0.0538557993730408	2.95195372794145	5	[1 1 3 2 0 1 0 0 1 6 0 0 2 1 0 4 1 10 1 2 0 1 3 1 9 1 1 1 3 3 6 0 1 1 6 0 6 2 2 3 1 1 0 1 2 2 2 4 1 0 5 3 2 3 3 6 1 4 2 0 0 5 1 0 1 7 2 2 5 1 3 2 4 3 4 0 1 1 4 3 1 8 2 4 4 1 5 0 1 7 1 0 3 1 2 3 1 5 5 2 1 0 0 0 1 5 0 5 3 7 1 8 2 1 0 5 4 1 3 1 4 1 2 3 6 1 1 2 3 0 3 3 2 4 0 0 0 3 7 2 3 1 2 2 2 7 1 0 5 1 0 1 9 0 3 3 1 1 4 11 7 3 2 1 2 4 0 0 1 5 2 6 4 8 2 1 2 0 1 1 4 1 1 2 4 1 7 0 3 0 6 4 6 2 1 9 3 3 …	2.55369127516779	[0 0 0 5 5 5 5 8 13 15 20 29 39 51 72 92 118 160 198 242 298 370 448 537 642 754 839 923 986 1045 1107 1154 1188 1207 1220 1237 1244 1255 1258 1262 1265 1268 1269 1271 1273 1273 1273 1273 1274 1274 1274 1274 1274 1274 1274 1274 1274 1274 1274 1274 1274 1274 1274 1274 1274 1274 1274 1274 1274 1274 1274 1274 1274 1274 1274 1274 1274 1274 1274 1274 1274 1274 1274 1274 1274 1274 1274 1274 1274 1274 1…	657	352	699	216	934
355	355	429622	2	0.996072270227808	[0 0 0 0 0 0 0 4.8 4.8 4.8 4.8 4.818181818181818 4.466666666666667 4.2272727272727275 4 4 3.6458333333333335 3.476923076923077 3.383720930232558 3.2389380530973453 3.0869565217391304 2.8855421686746987 2.7579908675799087 2.466666666666667 2.2857142857142856 2.1338199513381997 1.9937888198757765 1.7979274611398963 1.6488095238095237 1.491025641025641 1.3742824339839266 1.2756813417190775 1.2007797…	180	0.05	124	142	151	173	224	238	186	149	92	20	106	137	142	152	188	210	152	104	68	14	network-italy	population-italy	degree-italy	empirical-full	12358	0	0	0	16.4883255503669	11.3032760382562	0.399654206823497	0.0538557993730408	2.95195372794145	5	[14 1 2 1 0 1 3 4 1 1 4 1 0 1 3 2 1 3 2 3 0 1 1 1 0 2 5 0 1 0 2 0 0 0 1 0 1 0 4 1 0 3 1 1 2 0 0 1 0 0 8 0 1 1 10 1 4 0 0 2 0 4 4 1 2 2 1 0 2 4 1 1 1 2 3 8 2 8 0 2 7 5 0 1 0 2 3 1 6 3 1 1 1 6 6 0 1 2 2 1 1 6 0 1 0 7 2 1 0 1 0 2 5 1 4 2 5 8 3 1 0 6 3 1 2 0 3 4 1 0 2 2 1 2 2 1 2 2 0 0 0 2 3 1 5 1 2 3 1 1 6 3 7 2 0 12 2 1 1 1 2 2 2 1 0 3 6 7 2 1 3 2 0 1 1 3 4 5 4 4 2 0 0 1 0 5 1 3 0 0 1 0 4 5 3 1 1 3…	2.28571428571429	[0 0 0 5 5 5 5 11 15 22 29 38 48 65 86 113 138 166 219 285 350 411 483 579 672 780 871 954 1026 1095 1147 1191 1217 1239 1249 1254 1260 1263 1266 1271 1271 1271 1273 1273 1273 1273 1273 1273 1273 1273 1273 1273 1273 1273 1273 1273 1273 1273 1273 1273 1273 1273 1273 1273 1273 1273 1273 1273 1273 1273 1273 1273 1273 1273 1273 1273 1273 1273 1273 1273 1273 1273 1273 1273 1273 1273 1273 1273 1273 127…	657	352	699	216	934
356	356	429622	3	0.996025437201908	[0 0 0 0 0 0 0 4.6 4.6 4.6 4.6 3.75 3.65 3.6956521739130435 3.1785714285714284 3.395348837209302 3.5636363636363635 3.4571428571428573 3.4074074074074074 3.3009708737864076 3.1203007518796992 2.9375 2.72 2.4483985765124556 2.2976190476190474 2.0853658536585367 1.8745098039215686 1.7213930348258706 1.601181683899557 1.4893333333333334 1.3814064362336114 1.2860215053763442 1.1984282907662083 1.1507…	180	0.05	124	142	151	173	224	238	186	149	92	20	105	140	132	154	202	209	151	99	58	8	network-italy	population-italy	degree-italy	empirical-full	12358	0	0	0	16.4883255503669	11.3032760382562	0.399654206823497	0.0538557993730408	2.95195372794145	5	[1 2 0 0 4 1 0 4 0 0 1 4 2 3 2 5 0 0 2 9 1 0 1 1 1 0 5 0 4 0 3 1 4 2 3 2 0 3 1 9 2 3 5 7 2 0 0 8 1 1 2 4 5 1 0 2 2 8 1 3 1 4 8 0 3 0 0 2 2 2 1 5 0 7 2 5 3 0 3 4 1 3 0 8 0 2 1 2 3 7 3 2 4 4 2 4 1 2 1 3 1 3 0 0 7 2 1 0 4 1 0 5 3 0 2 4 2 0 1 3 4 0 3 0 0 2 0 1 2 1 3 6 0 3 1 2 0 4 4 0 0 1 0 4 0 0 1 2 1 0 4 8 2 1 1 1 5 6 3 0 1 2 2 4 1 1 6 1 1 1 4 0 1 1 3 1 5 1 0 2 1 1 6 1 0 1 5 2 1 0 3 0 2 4 1 1 2 3 5 …	2.29761904761905	[0 0 0 5 5 5 5 16 20 23 28 43 55 70 81 103 133 176 225 281 336 410 510 603 677 750 839 930 1018 1068 1115 1155 1187 1212 1229 1236 1245 1249 1253 1256 1256 1257 1257 1257 1257 1258 1258 1258 1258 1258 1258 1258 1258 1258 1258 1258 1258 1258 1258 1258 1258 1258 1258 1258 1258 1258 1258 1258 1258 1258 1258 1258 1258 1258 1258 1258 1258 1258 1258 1258 1258 1258 1258 1258 1258 1258 1258 1258 1258 125…	657	352	699	216	934
357	357	429622	4	0.99607535321821	[0 0 0 0 0 0 0 4.4 4.4 4.4 4.4 3.4444444444444446 3.6875 3.857142857142857 3.925925925925926 3.8214285714285716 3.7837837837837838 3.52 3.418918918918919 3.5 3.3793103448275863 3.3671875 3.029585798816568 2.7191489361702126 2.469055374592834 2.25201072386059 2.103211009174312 1.8850574712643677 1.6902086677367576 1.5362517099863202 1.395933014354067 1.3148558758314857 1.2466598150051387 1.1794625…	180	0.05	124	142	151	173	224	238	186	149	92	20	105	138	138	154	197	211	155	98	65	13	network-italy	population-italy	degree-italy	empirical-full	12358	0	0	0	16.4883255503669	11.3032760382562	0.399654206823497	0.0538557993730408	2.95195372794145	5	[0 1 3 1 0 0 0 6 1 1 2 0 9 5 7 6 4 1 1 4 4 1 0 1 4 3 2 1 3 2 0 3 2 8 2 1 2 2 3 4 3 2 1 0 1 6 9 3 1 1 2 3 2 1 5 7 0 4 0 0 1 0 3 0 2 0 2 0 0 1 0 3 1 2 2 4 3 1 1 3 2 3 3 2 5 3 0 3 13 0 3 0 4 1 5 3 4 3 2 5 0 0 1 1 4 4 2 1 7 2 0 8 2 2 8 1 9 1 3 7 5 7 5 4 3 2 2 2 1 6 0 0 0 2 3 1 8 3 2 3 1 1 4 4 1 6 2 4 0 4 3 1 3 4 0 1 2 3 2 1 2 1 2 2 1 5 1 0 4 5 6 1 3 2 4 2 0 0 0 2 5 1 3 4 5 2 0 2 2 1 2 2 0 0 1 4 0 1 1…	2.46905537459283	[0 0 0 5 5 5 5 9 16 21 27 28 37 50 74 102 116 128 169 235 307 373 436 522 623 731 836 902 973 1042 1096 1141 1180 1205 1233 1240 1253 1257 1263 1264 1267 1270 1271 1272 1272 1272 1272 1273 1274 1274 1274 1274 1274 1274 1274 1274 1274 1274 1274 1274 1274 1274 1274 1274 1274 1274 1274 1274 1274 1274 1274 1274 1274 1274 1274 1274 1274 1274 1274 1274 1274 1274 1274 1274 1274 1274 1274 1274 1274 1274 …	657	352	699	216	934
358	358	429622	5	0.996111975116641	[0 0 0 0 0 0 0 4 4 4 4 4.7272727272727275 4 3.5652173913043477 3.6 3.4411764705882355 3.08 3.1 3.292682926829268 3.227722772277228 3.245614035087719 3.0416666666666665 2.8105263157894735 2.5755102040816324 2.434931506849315 2.2200557103064065 2.0533642691415315 1.8604206500956022 1.6845528455284553 1.5608011444921317 1.4401008827238335 1.357630979498861 1.2864637985309548 1.2165853658536585 1.170…	180	0.05	124	142	151	173	224	238	186	149	92	20	103	139	142	151	201	207	155	105	70	13	network-italy	population-italy	degree-italy	empirical-full	12358	0	0	0	16.4883255503669	11.3032760382562	0.399654206823497	0.0538557993730408	2.95195372794145	5	[8 1 5 1 4 4 0 5 5 0 4 2 2 7 2 5 0 0 1 0 1 3 3 0 0 5 10 1 2 0 4 0 7 2 1 0 0 5 0 0 0 4 1 1 0 6 1 2 4 4 2 8 1 7 0 9 6 1 5 0 2 4 3 1 3 2 1 3 2 2 3 6 0 2 2 6 2 0 3 0 2 5 0 5 2 7 4 0 1 4 3 7 6 0 1 1 1 1 1 2 3 2 3 1 6 1 1 2 3 3 4 0 4 5 6 6 2 1 2 3 2 1 1 0 3 7 5 2 1 2 6 3 1 9 8 2 4 4 0 2 2 4 0 3 1 3 5 0 0 3 3 0 1 2 1 1 0 4 2 0 3 0 3 0 0 4 1 2 3 0 1 4 2 0 5 1 3 0 1 1 1 5 4 1 2 1 1 3 3 6 1 0 0 4 3 0 1 2 0…	2.43493150684932	[0 0 0 5 5 5 5 11 17 23 25 34 50 60 82 101 114 144 190 245 292 359 431 523 615 699 793 878 953 1025 1074 1130 1179 1209 1238 1258 1268 1273 1281 1283 1285 1286 1286 1286 1286 1286 1286 1286 1286 1286 1286 1286 1286 1286 1286 1286 1286 1286 1286 1286 1286 1286 1286 1286 1286 1286 1286 1286 1286 1286 1286 1286 1286 1286 1286 1286 1286 1286 1286 1286 1286 1286 1286 1286 1286 1286 1286 1286 1286 1286…	657	352	699	216	934
359	359	429622	6	0.996087636932707	[0 0 0 0 0 0 0 3.8 3.8 3.8 3.8 3.5 3.1 3.411764705882353 3.7083333333333335 3.76 3.9642857142857144 3.8333333333333335 3.6538461538461537 3.3970588235294117 3.3636363636363638 3.080357142857143 3 2.824561403508772 2.6147186147186146 2.478723404255319 2.2873900293255134 2.1221945137157108 1.9710144927536233 1.7913793103448277 1.6295180722891567 1.4953764861294583 1.3660818713450293 1.2843347639484…	180	0.05	124	142	151	173	224	238	186	149	92	20	109	134	131	151	193	213	160	104	69	14	network-italy	population-italy	degree-italy	empirical-full	12358	0	0	0	16.4883255503669	11.3032760382562	0.399654206823497	0.0538557993730408	2.95195372794145	5	[1 2 2 0 8 4 0 6 3 2 0 2 6 5 2 0 0 12 0 2 6 1 2 4 4 3 4 6 1 2 0 0 3 1 8 0 0 3 1 2 1 5 9 2 1 3 5 1 4 4 5 2 1 2 2 5 3 1 2 4 4 8 1 10 4 2 7 12 0 1 1 2 1 3 6 0 2 0 4 2 0 0 4 0 2 1 0 5 1 1 2 3 1 0 4 3 4 1 3 0 1 8 0 0 6 4 10 4 3 0 2 2 3 3 1 3 2 0 2 2 1 1 1 1 0 3 8 5 3 3 1 0 1 1 1 5 4 2 2 6 3 0 0 3 6 1 0 0 1 0 1 2 3 1 4 2 2 5 1 1 3 0 4 7 7 3 0 4 5 3 2 3 2 4 2 0 3 1 1 2 1 2 2 3 2 2 1 2 12 0 3 3 1 2 3 3 6…	2.61471861471861	[0 0 0 5 5 5 5 8 10 17 24 25 28 36 52 68 88 112 143 171 231 282 341 401 483 580 664 757 855 932 997 1065 1123 1159 1189 1211 1235 1244 1260 1265 1268 1271 1273 1275 1277 1278 1278 1278 1278 1278 1278 1278 1278 1278 1278 1278 1278 1278 1278 1278 1278 1278 1278 1278 1278 1278 1278 1278 1278 1278 1278 1278 1278 1278 1278 1278 1278 1278 1278 1278 1278 1278 1278 1278 1278 1278 1278 1278 1278 1278 1278…	657	352	699	216	934
360	360	429622	7	0.996081504702194	[0 0 0 0 0 0 0 2.6 2.6 2.6 2.6 3 3 3.625 3.611111111111111 4.1 4.153846153846154 3.7674418604651163 3.4727272727272727 3.5522388059701493 3.3855421686746987 3.2596153846153846 2.9583333333333335 2.888888888888889 2.811659192825112 2.6766917293233083 2.437125748502994 2.155131264916468 1.9578313253012047 1.7857142857142858 1.5905848787446506 1.4800514800514801 1.359447004608295 1.276842105263158 1…	180	0.05	124	142	151	173	224	238	186	149	92	20	107	134	138	146	203	213	152	102	69	12	network-italy	population-italy	degree-italy	empirical-full	12358	0	0	0	16.4883255503669	11.3032760382562	0.399654206823497	0.0538557993730408	2.95195372794145	5	[5 0 2 6 4 4 1 3 1 5 3 2 4 1 7 3 4 5 1 3 3 0 1 2 3 0 3 1 2 7 0 5 9 1 1 8 2 1 4 6 2 1 2 1 5 5 2 3 3 0 3 8 5 2 5 0 3 3 5 1 9 2 1 2 3 2 1 4 5 3 8 2 4 8 1 3 8 3 4 4 1 2 3 1 5 2 9 0 2 1 6 5 2 2 1 0 1 3 3 2 3 1 2 3 3 1 1 1 3 1 5 1 0 3 5 0 1 4 3 1 1 9 2 2 3 4 5 1 7 8 6 1 2 5 1 2 2 0 3 3 2 1 2 1 5 2 2 2 2 4 5 0 0 1 4 2 1 2 9 5 1 0 3 7 2 4 3 1 5 2 1 5 2 3 6 2 2 2 4 2 3 7 1 2 4 1 2 0 5 2 5 8 0 0 0 0 3 2 5 …	2.81165919282511	[0 0 0 5 5 5 5 8 12 16 18 20 26 43 55 67 83 104 144 189 223 266 334 419 498 588 701 777 868 950 1016 1094 1140 1178 1205 1231 1241 1251 1263 1265 1268 1273 1274 1274 1275 1275 1275 1275 1276 1276 1276 1276 1276 1276 1276 1276 1276 1276 1276 1276 1276 1276 1276 1276 1276 1276 1276 1276 1276 1276 1276 1276 1276 1276 1276 1276 1276 1276 1276 1276 1276 1276 1276 1276 1276 1276 1276 1276 1276 1276 127…	657	352	699	216	934
361	361	429622	8	0.99607535321821	[0 0 0 0 0 0 0 2.2 2.2 2.2 2.2 3.142857142857143 2.8181818181818183 2.933333333333333 2.9375 2.736842105263158 2.72 3.0606060606060606 2.9565217391304346 2.9607843137254903 3.0847457627118646 3.090909090909091 3.36734693877551 3.185483870967742 3.1032258064516127 2.8715083798882683 2.6666666666666665 2.410344827586207 2.1333333333333333 1.9710467706013364 1.8895348837209303 1.7487437185929648 1.6…	180	0.05	124	142	151	173	224	238	186	149	92	20	105	137	138	153	201	208	158	92	66	16	network-italy	population-italy	degree-italy	empirical-full	12358	0	0	0	16.4883255503669	11.3032760382562	0.399654206823497	0.0538557993730408	2.95195372794145	5	[5 7 1 3 1 6 4 3 1 1 3 7 6 0 2 1 4 0 2 4 4 3 5 1 9 0 2 6 5 0 2 2 5 1 5 2 1 2 3 6 4 0 1 1 2 6 0 1 4 2 2 6 3 7 9 3 2 0 0 0 3 4 4 5 5 3 0 2 1 2 1 2 0 2 0 4 2 5 2 4 5 5 3 6 2 5 0 0 5 2 3 7 8 0 5 5 10 2 3 2 1 1 3 1 3 4 4 0 8 1 2 7 2 3 3 5 5 3 2 4 5 1 2 5 1 8 0 1 7 2 7 8 3 4 5 2 5 2 2 2 3 0 5 2 6 2 3 2 0 1 4 2 2 5 3]	3.10322580645161	[0 0 0 5 5 5 5 7 11 15 16 19 25 33 46 51 59 66 98 124 155 179 225 290 375 449 516 597 669 767 881 951 1018 1080 1132 1172 1195 1213 1230 1244 1257 1260 1266 1269 1271 1273 1273 1273 1274 1274 1274 1274 1274 1274 1274 1274 1274 1274 1274 1274 1274 1274 1274 1274 1274 1274 1274 1274 1274 1274 1274 1274 1274 1274 1274 1274 1274 1274 1274 1274 1274 1274 1274 1274 1274 1274 1274 1274 1274 1274 1274 12…	657	352	699	216	934
362	362	429622	9	0.996108949416342	[0 0 0 0 0 0 0 2.6 2.6 2.6 2.6 3 2.75 3.5 4.333333333333333 3.9523809523809526 3.9285714285714284 3.8285714285714287 3.690909090909091 3.578125 3.5375 3.29126213592233 2.963235294117647 2.691011235955056 2.5555555555555554 2.431654676258993 2.2693498452012384 2.11340206185567 1.9912663755458515 1.7697841726618706 1.639937106918239 1.5439330543933054 1.4239802224969098 1.3145071982281284 1.2448770…	180	0.05	124	142	151	173	224	238	186	149	92	20	108	137	139	155	198	206	156	102	68	16	network-italy	population-italy	degree-italy	empirical-full	12358	0	0	0	16.4883255503669	11.3032760382562	0.399654206823497	0.0538557993730408	2.95195372794145	5	[3 0 4 11 1 1 3 3 4 8 2 7 6 0 2 0 0 2 4 9 6 2 0 1 6 7 9 6 3 1 6 1 2 3 1 0 5 0 0 1 3 1 1 3 0 1 3 1 7 5 1 3 2 4 1 1 2 5 0 2 0 0 4 2 6 1 1 3 1 5 2 3 3 5 0 0 0 1 7 0 8 0 0 0 3 1 3 3 2 2 2 0 5 0 6 3 2 5 3 2 4 5 2 0 2 2 7 2 1 4 0 3 1 3 7 5 5 1 0 5 1 1 2 3 6 2 3 2 0 2 0 0 12 4 2 2 1 2 1 0 2 2 8 1 0 2 1 1 2 8 1 0 0 1 3 2 1 2 2 2 0 4 4 2 2 1 2 0 2 2 0 3 0 4 0 0 1 3 2 2 0 6 3 0 0 7 1 2 2 1 4 3 2 1 3 3 6 1 …	2.55555555555556	[0 0 0 5 5 5 5 10 12 14 18 21 28 35 55 64 80 103 136 178 225 278 323 388 458 556 636 717 809 903 976 1028 1082 1137 1183 1206 1226 1236 1249 1256 1265 1273 1276 1277 1278 1281 1281 1281 1282 1283 1283 1284 1284 1285 1285 1285 1285 1285 1285 1285 1285 1285 1285 1285 1285 1285 1285 1285 1285 1285 1285 1285 1285 1285 1285 1285 1285 1285 1285 1285 1285 1285 1285 1285 1285 1285 1285 1285 1285 1285 128…	657	352	699	216	934
363	363	429622	10	0.996012759170654	[0 0 0 0 0 0 0 2.4 2.4 2.4 2.4 3.923076923076923 4.214285714285714 4.5 4.529411764705882 3.7037037037037037 3.918918918918919 3.727272727272727 3.4705882352941178 3.3855421686746987 3.2718446601941746 3.161764705882353 2.9881656804733727 2.7419354838709675 2.54275092936803 2.375384615384615 2.1215880893300247 1.948024948024948 1.7739130434782608 1.6044776119402986 1.4886211512717538 1.38619854721…	180	0.05	124	142	151	173	224	238	186	149	92	20	101	136	133	151	196	210	149	96	68	14	network-italy	population-italy	degree-italy	empirical-full	12358	0	0	0	16.4883255503669	11.3032760382562	0.399654206823497	0.0538557993730408	2.95195372794145	5	[4 0 5 2 1 4 2 1 1 5 1 0 0 4 4 0 3 5 5 4 1 2 3 0 6 0 4 4 4 9 4 5 5 7 2 5 7 7 0 1 5 7 4 2 0 2 0 0 6 2 1 1 1 2 2 6 3 1 2 0 1 0 2 0 0 0 1 2 2 0 0 6 2 1 4 3 0 2 6 3 6 4 2 0 0 1 0 1 3 1 1 1 2 2 5 1 5 2 8 5 2 3 5 4 1 4 5 0 8 7 2 2 3 0 2 0 2 1 3 2 8 2 3 1 1 0 3 1 1 3 5 3 4 5 3 3 5 5 4 1 3 2 0 1 2 7 1 3 2 0 2 2 1 1 1 1 1 0 2 3 1 4 0 2 0 2 1 4 2 8 3 4 2 8 0 2 0 3 4 3 4 0 2 1 0 2 1 1 3 0 0 7 3 2 0 5 3 7 1 …	2.54275092936803	[0 0 0 5 5 5 5 13 14 16 17 27 37 55 68 83 103 136 169 217 269 325 403 481 575 670 747 826 914 992 1050 1102 1139 1177 1198 1218 1227 1233 1236 1241 1245 1249 1250 1250 1250 1252 1254 1254 1254 1254 1254 1254 1254 1254 1254 1254 1254 1254 1254 1254 1254 1254 1254 1254 1254 1254 1254 1254 1254 1254 1254 1254 1254 1254 1254 1254 1254 1254 1254 1254 1254 1254 1254 1254 1254 1254 1254 1254 1254 1254 1…	657	352	699	216	934
364	364	429622	11	0.996022275258552	[0 0 0 0 0 0 0 2.8 2.8 2.8 2.8 3.75 4.75 5.333333333333333 5.052631578947368 4.434782608695652 3.6857142857142855 3.7222222222222223 3.352112676056338 3.193548387096774 3.009259259259259 2.962406015037594 2.9036144578313254 2.6232558139534885 2.4473684210526314 2.2672955974842766 2.0539845758354756 1.896774193548387 1.7321428571428572 1.6401273885350318 1.526241134751773 1.4289340101522843 1.3356…	180	0.05	124	142	151	173	224	238	186	149	92	20	109	137	142	147	200	200	151	101	60	10	network-italy	population-italy	degree-italy	empirical-full	12358	0	0	0	16.4883255503669	11.3032760382562	0.399654206823497	0.0538557993730408	2.95195372794145	5	[4 1 5 0 0 5 8 0 0 0 4 0 2 1 0 4 0 1 2 4 4 2 1 0 0 1 5 3 1 2 1 1 0 0 2 2 7 2 1 1 0 3 3 6 1 3 5 1 1 0 0 2 8 3 1 2 1 3 1 3 7 3 4 0 1 2 1 1 1 6 1 7 2 3 2 1 7 1 6 5 2 0 5 0 1 1 4 3 5 1 4 2 1 4 2 4 4 3 6 7 2 5 3 1 0 4 9 1 3 2 0 7 6 1 4 3 0 2 3 0 7 4 2 0 1 5 9 0 0 3 0 5 2 1 1 4 3 1 2 3 1 4 2 3 1 2 0 0 0 1 1 3 2 1 1 4 0 2 0 2 3 2 1 0 5 2 0 5 2 2 6 0 4 6 0 1 2 1 2 2 1 10 3 2 7 2 6 4 2 3 1 2 0 0 3 0 3 5 0…	2.44736842105263	[0 0 0 5 5 5 5 8 12 15 19 23 35 54 71 93 108 133 166 215 266 318 389 465 560 628 705 788 870 944 1002 1064 1115 1156 1179 1200 1217 1234 1241 1248 1250 1253 1255 1255 1257 1257 1257 1257 1257 1257 1257 1257 1257 1257 1257 1257 1257 1257 1257 1257 1257 1257 1257 1257 1257 1257 1257 1257 1257 1257 1257 1257 1257 1257 1257 1257 1257 1257 1257 1257 1257 1257 1257 1257 1257 1257 1257 1257 1257 1257 12…	657	352	699	216	934
365	365	429622	12	0.996102883865939	[0 0 0 0 0 0 0 1.4 1.4 1.4 1.4 2.142857142857143 3.6363636363636362 3.9166666666666665 3.9166666666666665 4.285714285714286 3.5652173913043477 3.6333333333333333 3.772727272727273 3.830188679245283 3.550724637681159 3.4444444444444446 3.3394495412844036 2.945578231292517 2.7578947368421054 2.6223175965665235 2.506849315068493 2.3333333333333335 2.13768115942029 1.9461077844311376 1.73246329526916…	180	0.05	124	142	151	173	224	238	186	149	92	20	114	138	131	151	198	213	160	101	64	13	network-italy	population-italy	degree-italy	empirical-full	12358	0	0	0	16.4883255503669	11.3032760382562	0.399654206823497	0.0538557993730408	2.95195372794145	5	[0 2 3 4 4 3 1 2 2 8 2 0 4 3 0 13 3 7 2 3 0 3 4 4 3 0 1 2 2 1 1 2 0 2 7 3 0 1 4 5 10 3 3 1 4 4 3 3 2 4 1 2 0 2 2 6 4 1 1 1 2 2 3 2 4 3 1 7 2 4 2 0 4 4 7 6 1 0 5 1 5 3 1 2 2 7 1 1 2 3 0 1 4 1 3 4 2 0 1 12 0 0 2 4 4 5 2 1 1 3 3 1 1 1 4 1 1 2 3 6 3 0 1 0 5 3 6 2 3 3 1 0 3 0 3 5 5 3 3 3 1 2 0 5 11 5 9 1 1 3 4 3 3 5 2 1 1 11 2 4 1 2 4 6 3 0 0 4 0 5 1 7 2 1 0 7 4 3 1 4 1 0 3 0 3 2 1 3 1 1]	2.75789473684211	[0 0 0 5 5 5 5 7 11 12 12 14 23 30 44 53 69 81 109 147 190 233 292 342 414 501 613 700 780 873 962 1032 1094 1149 1186 1212 1239 1248 1258 1265 1274 1276 1278 1281 1282 1282 1282 1282 1283 1283 1283 1283 1283 1283 1283 1283 1283 1283 1283 1283 1283 1283 1283 1283 1283 1283 1283 1283 1283 1283 1283 1283 1283 1283 1283 1283 1283 1283 1283 1283 1283 1283 1283 1283 1283 1283 1283 1283 1283 1283 1283 …	657	352	699	216	934
366	366	429622	13	0.996133023975251	[0 0 0 0 0 0 0 4.2 4.2 4.2 4.2 4 4.411764705882353 4.478260869565218 4.384615384615385 4.2 3.64 3.6 3.3707865168539324 3.205607476635514 3.1159420289855073 3.118279569892473 2.819742489270386 2.543859649122807 2.3314121037463975 2.0182648401826486 1.8409090909090908 1.6881028938906752 1.5299026425591098 1.4335839598997493 1.3381858902575587 1.2734864300626305 1.2040816326530612 1.156192236598891 …	180	0.05	124	142	151	173	224	238	186	149	92	20	104	140	139	151	202	204	160	104	76	13	network-italy	population-italy	degree-italy	empirical-full	12358	0	0	0	16.4883255503669	11.3032760382562	0.399654206823497	0.0538557993730408	2.95195372794145	5	[0 11 1 3 10 3 1 1 9 2 0 0 2 1 2 2 4 0 0 5 2 2 1 2 0 5 2 0 1 2 4 0 2 0 1 2 0 7 1 1 1 3 2 4 1 1 2 2 2 0 1 3 3 5 3 4 0 0 0 0 1 3 0 4 0 1 1 2 1 1 2 1 1 2 1 2 3 0 0 2 2 4 8 0 3 1 3 2 0 2 1 6 2 2 1 1 0 3 4 11 0 0 4 2 5 5 3 1 0 5 4 2 10 0 2 0 3 2 1 0 0 3 0 1 3 2 1 6 1 1 5 0 1 3 0 0 1 1 3 2 1 2 4 0 12 0 6 0 0 0 5 1 2 0 3 2 0 1 2 0 0 1 0 1 0 3 6 5 2 13 2 5 1 4 1 0 1 1 5 9 1 1 1 4 1 1 2 3 3 2 4 5 1 2 4 5 …	2.3314121037464	[0 0 0 5 5 5 5 9 17 23 26 30 50 70 89 107 138 186 233 285 347 438 528 622 719 798 893 958 1029 1082 1145 1180 1215 1234 1252 1264 1272 1278 1284 1287 1287 1289 1291 1292 1292 1292 1293 1293 1293 1293 1293 1293 1293 1293 1293 1293 1293 1293 1293 1293 1293 1293 1293 1293 1293 1293 1293 1293 1293 1293 1293 1293 1293 1293 1293 1293 1293 1293 1293 1293 1293 1293 1293 1293 1293 1293 1293 1293 1293 1293…	657	352	699	216	934
367	367	429622	14	0.996138996138996	[0 0 0 0 0 0 0 4.2 4.2 4.2 4.2 4.428571428571429 4.578947368421052 4.12 3.9615384615384617 3.8333333333333335 3.450980392156863 3.1066666666666665 3.0652173913043477 3.06140350877193 3.0422535211267605 2.888268156424581 2.7782805429864252 2.5730337078651684 2.38855421686747 2.2004950495049505 1.9371316306483302 1.7298657718120805 1.5587808417997098 1.4455825864276568 1.3590333716915994 1.26862539…	180	0.05	124	142	151	173	224	238	186	149	92	20	115	138	139	152	206	208	156	101	67	13	network-italy	population-italy	degree-italy	empirical-full	12358	0	0	0	16.4883255503669	11.3032760382562	0.399654206823497	0.0538557993730408	2.95195372794145	5	[7 2 0 1 3 4 8 0 2 1 2 3 2 3 3 5 0 1 4 4 1 4 5 0 0 4 0 0 1 5 0 1 2 4 1 1 1 3 2 5 2 6 0 2 5 4 4 12 2 5 0 5 5 4 1 3 3 7 0 0 0 1 7 6 6 1 0 4 4 2 3 3 0 1 2 0 2 1 6 6 1 2 0 1 1 2 3 0 1 1 1 0 5 7 2 2 2 1 0 2 2 5 3 1 1 1 1 3 1 3 5 2 2 2 2 3 1 5 1 1 0 4 4 4 2 2 1 2 5 6 1 2 1 3 0 3 1 0 1 1 1 0 3 1 4 2 1 2 3 1 0 3 2 2 0 3 1 2 7 5 6 0 2 3 0 3 0 2 1 8 4 2 1 7 4 0 0 0 1 3 2 1 5 1 0 0 0 2 3 5 0 0 0 2 0 6 3 2 0…	2.38855421686747	[0 0 0 5 5 5 5 14 19 25 26 36 51 75 92 114 142 179 221 267 332 404 509 596 689 781 869 953 1025 1072 1123 1176 1206 1224 1234 1246 1258 1266 1273 1276 1281 1284 1287 1290 1293 1293 1293 1293 1294 1295 1295 1295 1295 1295 1295 1295 1295 1295 1295 1295 1295 1295 1295 1295 1295 1295 1295 1295 1295 1295 1295 1295 1295 1295 1295 1295 1295 1295 1295 1295 1295 1295 1295 1295 1295 1295 1295 1295 1295 129…	657	352	699	216	934
368	368	429622	15	0.996069182389937	[0 0 0 0 0 0 0 3.6 3.6 3.6 3.6 3 3.3333333333333335 3.65 3.782608695652174 3.7857142857142856 3.6842105263157894 3.392156862745098 3.095890410958904 3.2386363636363638 3.2017543859649122 3.1914893617021276 3.1294117647058823 2.943396226415094 2.7083333333333335 2.41812865497076 2.13189448441247 1.920388349514563 1.743421052631579 1.5592747559274756 1.4569620253164557 1.31731843575419 1.2376033057…	180	0.05	124	142	151	173	224	238	186	149	92	20	108	140	134	150	202	210	157	99	62	10	network-italy	population-italy	degree-italy	empirical-full	12358	0	0	0	16.4883255503669	11.3032760382562	0.399654206823497	0.0538557993730408	2.95195372794145	5	[0 1 3 7 0 2 1 2 6 1 6 4 1 2 1 1 4 0 2 0 4 5 0 6 2 2 5 1 2 4 2 6 2 1 0 0 1 5 3 2 2 1 1 0 7 0 2 3 1 4 5 6 1 6 1 1 1 4 6 5 8 1 2 7 4 5 6 4 4 3 2 6 1 6 2 3 1 3 2 4 1 4 5 2 4 2 1 7 1 2 5 3 3 3 2 3 1 6 2 4 5 2 2 1 0 2 5 0 1 0 4 1 0 2 1 1 2 1 1 8 0 1 4 6 1 1 1 5 2 0 3 10 2 1 1 4 3 9 4 1 3 1 1 0 1 7 2 0 2 0 2 7 3 2 1 5 5 0 1 6 2 2 3 0 2 8 4 3 2 2 4 1 7 5 3 2 8 0 7 7 2 3 6 4 5 1 2 2 4 0 3 1 0 3 3 3 1 1 3…	2.70833333333333	[0 0 0 5 5 5 5 11 18 20 23 28 38 51 73 88 114 141 170 212 264 342 417 515 608 717 790 895 968 1033 1095 1144 1175 1198 1212 1228 1249 1258 1262 1265 1266 1268 1269 1271 1272 1272 1272 1272 1272 1272 1272 1272 1272 1272 1272 1272 1272 1272 1272 1272 1272 1272 1272 1272 1272 1272 1272 1272 1272 1272 1272 1272 1272 1272 1272 1272 1272 1272 1272 1272 1272 1272 1272 1272 1272 1272 1272 1272 1272 1272 …	657	352	699	216	934
369	369	429622	16	0.996141975308642	[0 0 0 0 0 0 0 2.8 2.8 2.8 2.8 3.8 4.071428571428571 3.8125 3.789473684210526 3.7777777777777777 3.5526315789473686 3.48 3.4285714285714284 3.328767123287671 3.3763440860215055 3.190082644628099 2.94375 2.720812182741117 2.5352697095435683 2.37 2.1875 2.060133630289532 1.89413988657845 1.7311475409836066 1.606628242074928 1.4785353535353536 1.3490460157126825 1.2408906882591093 1.1770833333333333…	180	0.05	124	142	151	173	224	238	186	149	92	20	109	140	127	149	205	214	158	113	67	14	network-italy	population-italy	degree-italy	empirical-full	12358	0	0	0	16.4883255503669	11.3032760382562	0.399654206823497	0.0538557993730408	2.95195372794145	5	[0 2 5 4 2 1 4 2 2 1 2 1 6 4 7 2 1 4 8 0 1 0 6 3 4 5 7 5 1 1 4 2 6 2 1 1 1 3 3 0 1 3 0 2 0 0 4 2 4 3 5 1 1 0 6 5 1 0 7 0 0 3 7 2 2 3 1 2 0 0 6 1 2 2 3 0 1 0 4 2 0 0 0 3 1 7 2 3 2 6 8 7 0 0 8 7 2 5 3 1 2 4 0 4 10 1 11 4 1 1 6 4 2 4 7 1 4 0 1 1 1 11 2 3 4 0 0 7 3 2 6 11 1 3 3 1 0 1 4 0 3 0 2 1 2 0 5 2 12 5 1 0 6 1 1 3 1 1 0 2 2 1 3 4 2 2 3 1 1 1 3 1 1 1 1 0 8 1 2 0 2 3 1 4 2 1 3 2 0 7 3 1 2 3 1 5 3…	2.53526970954357	[0 0 0 5 5 5 5 10 14 16 19 27 38 50 63 73 93 121 160 197 241 300 384 449 529 610 694 792 891 988 1056 1114 1162 1196 1223 1250 1262 1272 1280 1285 1287 1289 1291 1292 1293 1293 1293 1294 1294 1294 1294 1295 1295 1296 1296 1296 1296 1296 1296 1296 1296 1296 1296 1296 1296 1296 1296 1296 1296 1296 1296 1296 1296 1296 1296 1296 1296 1296 1296 1296 1296 1296 1296 1296 1296 1296 1296 1296 1296 1296 12…	657	352	699	216	934
370	370	429622	17	0.99607535321821	[0 0 0 0 0 0 0 2.2 2.2 2.2 2.2 2.5 2.9 3.6666666666666665 3.6875 4.25 4 4 3.441860465116279 3.417910447761194 3.2125 3.134020618556701 3.2868852459016393 3.0375 2.82 2.71900826446281 2.4635761589403975 2.1755725190839694 2.0086206896551726 1.7889087656529516 1.6661514683153014 1.5321477428180574 1.4088669950738917 1.313199105145414 1.21840242669363 1.1590909090909092 1.1315068493150684 1.09649122…	180	0.05	124	142	151	173	224	238	186	149	92	20	106	141	143	151	198	203	154	96	68	14	network-italy	population-italy	degree-italy	empirical-full	12358	0	0	0	16.4883255503669	11.3032760382562	0.399654206823497	0.0538557993730408	2.95195372794145	5	[3 0 1 3 1 2 1 4 1 4 2 1 2 5 1 3 1 1 2 2 2 0 2 6 0 2 2 1 1 2 1 9 4 0 2 3 6 2 5 2 3 1 4 2 1 3 6 3 4 1 1 7 0 1 1 0 3 0 3 4 0 1 3 1 1 2 3 1 1 1 4 2 0 7 3 6 10 7 3 8 4 5 2 9 6 3 8 2 0 4 1 0 0 1 2 1 3 3 3 2 0 2 8 2 4 3 3 6 2 4 0 3 9 11 2 2 0 2 3 4 3 3 1 2 2 1 0 8 4 6 1 3 1 1 3 0 2 0 0 5 9 1 7 1 1 1 5 1 1 2 0 0 1 2 2 0 6 3 9 0 3 5 3 2 7 1 3 3 0 3 5 3 1 2 0 3 12 5 2 5 2 0 5 3 4 2 7 5 1 1 5 1 6 2 5 9 2 2…	2.82	[0 0 0 5 5 5 5 8 10 15 16 20 22 29 43 67 80 97 122 160 200 242 302 393 464 559 647 731 812 894 989 1056 1095 1140 1168 1195 1228 1238 1248 1256 1262 1267 1270 1272 1273 1274 1274 1274 1274 1274 1274 1274 1274 1274 1274 1274 1274 1274 1274 1274 1274 1274 1274 1274 1274 1274 1274 1274 1274 1274 1274 1274 1274 1274 1274 1274 1274 1274 1274 1274 1274 1274 1274 1274 1274 1274 1274 1274 1274 1274 1274 …	657	352	699	216	934
371	371	429622	18	0.996124031007752	[0 0 0 0 0 0 0 1.2 1.2 1.2 1.2 2.5714285714285716 4 4 4 3.6470588235294117 3.75 3.40625 3.380952380952381 3.375 3.3548387096774195 3.32 3.2962962962962963 3.110294117647059 3.049079754601227 2.8 2.4907749077490773 2.35202492211838 2.14 1.936734693877551 1.8075539568345325 1.6558641975308641 1.5465587044534412 1.4400479616306954 1.3443344334433442 1.2515151515151515 1.1728971962616823 1.1294642857…	180	0.05	124	142	151	173	224	238	186	149	92	20	111	141	141	150	205	216	156	96	64	10	network-italy	population-italy	degree-italy	empirical-full	12358	0	0	0	16.4883255503669	11.3032760382562	0.399654206823497	0.0538557993730408	2.95195372794145	5	[2 0 5 0 0 0 5 4 2 3 3 1 2 0 1 5 3 5 0 1 0 7 0 7 4 3 4 0 1 1 6 3 6 1 7 9 0 1 5 5 1 4 0 1 6 0 2 0 0 4 1 2 0 4 0 5 1 3 0 4 1 1 11 3 9 3 13 2 2 2 2 5 8 2 3 2 0 4 4 1 8 3 0 4 2 7 3 4 0 4 1 2 2 0 4 8 4 2 0 1 5 6 5 2 5 5 7 2 1 2 5 2 1 7 1 0 2 5 3 2 4 1 2 0 5 0 3 1 6 3 1 4 3 1 7 2 1 3 3 2 1 6 4 3 0 6 5 3 4 2 1 5 3 3 7 6 1 5 7 4 4 3 7]	3.04907975460123	[0 0 0 5 5 5 5 7 11 11 11 17 20 32 42 56 62 75 108 136 163 205 271 321 400 490 556 648 741 834 909 990 1070 1120 1177 1216 1239 1245 1263 1274 1280 1286 1287 1288 1289 1289 1290 1290 1290 1290 1290 1290 1290 1290 1290 1290 1290 1290 1290 1290 1290 1290 1290 1290 1290 1290 1290 1290 1290 1290 1290 1290 1290 1290 1290 1290 1290 1290 1290 1290 1290 1290 1290 1290 1290 1290 1290 1290 1290 1290 1290 1…	657	352	699	216	934
372	372	429622	19	0.996127033307514	[0 0 0 0 0 0 0 4.2 4.2 4.2 4.2 5.222222222222222 3.75 3.772727272727273 4.038461538461538 4.066666666666666 3.7 3.3 3.0864197530864197 3 3.04 2.96 2.9326424870466323 2.795744680851064 2.519867549668874 2.304 2.082039911308204 1.867403314917127 1.719435736677116 1.5800273597811219 1.4444444444444444 1.310752688172043 1.2295566502463053 1.1566820276497696 1.1143359718557608 1.0797285835453774 1.046…	180	0.05	124	142	151	173	224	238	186	149	92	20	108	136	139	159	203	209	154	101	65	17	network-italy	population-italy	degree-italy	empirical-full	12358	0	0	0	16.4883255503669	11.3032760382562	0.399654206823497	0.0538557993730408	2.95195372794145	5	[3 4 2 0 6 8 1 3 3 4 5 5 0 1 0 1 4 0 2 2 3 1 4 0 4 9 2 2 6 4 0 2 0 3 2 3 1 0 0 1 4 3 2 0 7 0 5 1 1 1 5 2 2 5 9 1 0 4 0 3 2 4 3 4 2 8 2 0 0 2 3 5 3 5 2 6 2 2 3 6 1 2 10 0 7 1 0 1 4 1 2 5 0 6 4 0 4 0 0 0 0 2 11 2 0 0 1 2 4 0 1 5 0 1 1 2 0 7 1 1 0 0 5 3 3 1 1 2 1 2 10 1 1 3 4 4 1 0 2 0 3 1 2 5 1 2 2 2 1 2 1 3 0 0 1 3 4 1 4 5 3 1 1 1 2 1 1 0 0 4 0 0 2 4 2 1 9 4 3 2 10 8 0 4 7 1 1 3 2 3 2 5 3 2 4 3 2 …	2.51986754966887	[0 0 0 5 5 5 5 9 16 22 26 30 40 60 81 101 125 150 193 235 302 375 451 543 638 731 828 930 1015 1085 1137 1179 1221 1243 1260 1269 1272 1281 1285 1286 1287 1290 1290 1290 1291 1291 1291 1291 1291 1291 1291 1291 1291 1291 1291 1291 1291 1291 1291 1291 1291 1291 1291 1291 1291 1291 1291 1291 1291 1291 1291 1291 1291 1291 1291 1291 1291 1291 1291 1291 1291 1291 1291 1291 1291 1291 1291 1291 1291 1291…	657	352	699	216	934
373	373	429622	20	0.996066089693155	[0 0 0 0 0 0 0 1.6 1.6 1.6 1.6 3.625 4.363636363636363 4.363636363636363 4.076923076923077 3.4444444444444446 3.4285714285714284 3.1463414634146343 3.1458333333333335 2.8813559322033897 3 3.0357142857142856 3.054054054054054 2.9782608695652173 2.9415204678362574 2.7877358490566038 2.5714285714285716 2.4466019417475726 2.2 1.9662447257383966 1.803886925795053 1.662613981762918 1.52751677852349 1.4…	180	0.05	124	142	151	173	224	238	186	149	92	20	107	136	139	154	194	209	157	99	61	15	network-italy	population-italy	degree-italy	empirical-full	12358	0	0	0	16.4883255503669	11.3032760382562	0.399654206823497	0.0538557993730408	2.95195372794145	5	[3 5 2 1 4 4 2 1 0 0 4 2 5 3 0 5 8 5 5 5 5 4 0 7 1 6 4 0 1 3 2 3 5 2 3 1 3 6 4 0 1 0 6 4 1 4 1 4 2 2 1 3 2 0 1 3 2 1 2 6 5 10 0 2 6 1 1 6 2 2 2 2 9 2 4 0 3 4 2 1 3 2 3 4 1 3 11 1 1 6 3 4 3 1 3 2 2 1 0 4 8 11 2 0 4 1 2 1 2 0 1 5 10 9 2 1 1 2 0 1 1 2 3 4 5 6 2 0 2 4 0 5 4 1 6 2 2 2 8 1 4 1 1 4 3 3 4 7 1 1 4 2 1 1 8 2 5 1 3 1 8 1 3 2 6 1 5 1 0 0 4]	2.94152046783626	[0 0 0 5 5 5 5 8 11 11 13 18 28 41 48 59 67 84 111 138 171 212 259 309 380 474 566 658 745 833 921 998 1068 1116 1160 1188 1220 1233 1246 1251 1255 1258 1264 1269 1269 1269 1271 1271 1271 1271 1271 1271 1271 1271 1271 1271 1271 1271 1271 1271 1271 1271 1271 1271 1271 1271 1271 1271 1271 1271 1271 1271 1271 1271 1271 1271 1271 1271 1271 1271 1271 1271 1271 1271 1271 1271 1271 1271 1271 1271 1271 1…	657	352	699	216	934
374	374	429622	21	0.996028594122319	[0 0 0 0 0 0 0 2.6 2.6 2.6 2.6 2.625 2.4545454545454546 3 3 3.2 3.5217391304347827 3.774193548387097 3.864864864864865 3.6153846153846154 3.5223880597014925 3.308641975308642 3.3461538461538463 2.9379310344827587 2.85 2.6666666666666665 2.5645756457564577 2.3511904761904763 2.1357142857142857 1.945010183299389 1.7555178268251272 1.6120058565153734 1.4799482535575679 1.3551724137931034 1.255252100…	180	0.05	124	142	151	173	224	238	186	149	92	20	102	137	130	149	199	210	157	96	67	12	network-italy	population-italy	degree-italy	empirical-full	12358	0	0	0	16.4883255503669	11.3032760382562	0.399654206823497	0.0538557993730408	2.95195372794145	5	[1 0 4 2 3 0 3 3 4 4 4 5 1 2 6 3 4 2 2 5 3 7 3 2 2 7 6 1 2 5 1 3 7 5 1 0 4 6 2 3 1 3 5 7 2 0 4 3 0 1 1 2 1 3 4 1 1 1 0 3 0 8 1 0 1 4 5 2 3 10 1 1 3 0 4 1 2 0 7 2 0 1 0 0 0 3 2 10 2 2 3 2 1 1 4 3 1 5 7 9 1 0 3 4 1 4 10 5 0 7 0 5 1 0 2 1 3 3 2 2 2 2 4 1 2 3 3 3 1 3 2 4 0 1 3 2 11 2 6 0 2 0 0 3 2 1 2 2 2 1 4 3 1 2 6 0 5 4 4 9 7 5 5 7 1 5 3 1 5 2 2 2 0 1 9 4 6 2 1 1]	2.85	[0 0 0 5 5 5 5 8 11 16 18 20 23 31 37 52 67 81 104 145 180 219 271 336 420 491 589 683 773 870 952 1024 1081 1134 1173 1197 1213 1226 1236 1244 1248 1250 1252 1254 1254 1257 1257 1258 1258 1259 1259 1259 1259 1259 1259 1259 1259 1259 1259 1259 1259 1259 1259 1259 1259 1259 1259 1259 1259 1259 1259 1259 1259 1259 1259 1259 1259 1259 1259 1259 1259 1259 1259 1259 1259 1259 1259 1259 1259 1259 1259 …	657	352	699	216	934
375	375	429622	22	0.996081504702194	[0 0 0 0 0 0 0 5.2 5.2 5.2 5.2 4.5 4.421052631578948 4.4 4.290322580645161 4 3.9 3.558139534883721 3.5145631067961167 3.360294117647059 3.0935672514619883 2.7616822429906542 2.469964664310954 2.258426966292135 2.068649885583524 1.93812375249501 1.7758620689655173 1.6093294460641399 1.4679487179487178 1.3531428571428572 1.2655426765015807 1.1925708699902249 1.1248860528714677 1.095950704225352 1.0…	180	0.05	124	142	151	173	224	238	186	149	92	20	108	138	134	150	200	212	156	98	69	11	network-italy	population-italy	degree-italy	empirical-full	12358	0	0	0	16.4883255503669	11.3032760382562	0.399654206823497	0.0538557993730408	2.95195372794145	5	[1 4 1 6 2 2 0 2 4 4 1 7 1 2 2 0 6 3 5 4 0 0 7 1 2 2 0 1 6 1 0 0 3 1 1 1 3 2 3 0 2 5 0 2 0 3 1 6 1 5 2 7 1 2 4 3 2 2 2 6 3 0 1 1 0 0 0 4 1 4 7 1 0 14 0 0 5 4 0 1 7 1 1 2 0 1 3 3 1 1 1 2 1 2 3 1 1 0 1 0 0 0 5 1 1 3 4 0 9 5 1 0 3 0 5 2 7 1 0 1 1 1 1 1 2 2 1 1 1 0 1 1 3 1 1 2 2 0 0 1 0 1 2 1 0 0 0 0 5 3 1 1 3 0 5 2 0 4 1 1 0 3 1 1 1 7 0 0 2 1 4 4 2 2 2 0 3 1 0 3 0 1 0 2 1 3 1 4 1 3 1 0 4 0 1 2 0 4 0…	2.06864988558352	[0 0 0 5 5 5 5 16 19 25 31 44 60 86 103 136 171 214 283 356 437 501 580 686 780 875 949 1023 1097 1136 1170 1196 1217 1233 1242 1249 1257 1268 1268 1269 1271 1271 1273 1274 1275 1275 1275 1275 1275 1276 1276 1276 1276 1276 1276 1276 1276 1276 1276 1276 1276 1276 1276 1276 1276 1276 1276 1276 1276 1276 1276 1276 1276 1276 1276 1276 1276 1276 1276 1276 1276 1276 1276 1276 1276 1276 1276 1276 1276 1…	657	352	699	216	934
376	376	429622	23	0.996124031007752	[0 0 0 0 0 0 0 5.4 5.4 5.4 5.4 5.153846153846154 4.7727272727272725 4.2592592592592595 4.625 4.564102564102564 3.7846153846153845 3.566666666666667 3.4 3.3550724637681157 3.0489130434782608 2.721311475409836 2.4133333333333336 2.164021164021164 2.0112359550561796 1.8223443223443223 1.6889580093312597 1.5675306957708048 1.4469135802469135 1.3497757847533631 1.2406847935548841 1.1632462686567164 1.…	180	0.05	124	142	151	173	224	238	186	149	92	20	108	140	137	150	199	209	148	112	74	13	network-italy	population-italy	degree-italy	empirical-full	12358	0	0	0	16.4883255503669	11.3032760382562	0.399654206823497	0.0538557993730408	2.95195372794145	5	[4 2 2 0 1 2 3 0 2 2 6 9 0 1 6 3 1 2 1 3 0 0 1 2 11 0 1 1 2 2 1 2 1 2 1 1 1 4 0 5 2 7 4 0 2 2 2 6 4 7 1 1 5 0 4 0 0 3 1 0 1 1 0 0 0 2 2 6 1 7 5 1 5 2 3 1 0 1 5 1 3 0 1 7 1 5 1 3 0 1 5 1 2 0 5 1 2 1 1 3 2 5 1 0 5 0 0 5 0 2 5 1 2 5 0 1 1 1 0 2 5 9 0 2 0 0 0 0 2 7 3 3 1 2 0 3 5 7 0 1 0 0 0 1 0 1 2 1 2 1 0 7 0 1 0 1 3 1 2 1 2 0 0 0 1 0 1 6 6 3 2 2 1 2 1 2 4 3 1 0 2 0 2 1 3 2 0 1 0 6 1 2 0 1 1 1 0 0 2…	2.01123595505618	[0 0 0 5 5 5 5 13 22 27 32 39 65 90 120 138 184 244 300 378 445 546 643 733 810 892 993 1072 1120 1160 1193 1223 1246 1258 1265 1273 1280 1284 1286 1288 1289 1290 1290 1290 1290 1290 1290 1290 1290 1290 1290 1290 1290 1290 1290 1290 1290 1290 1290 1290 1290 1290 1290 1290 1290 1290 1290 1290 1290 1290 1290 1290 1290 1290 1290 1290 1290 1290 1290 1290 1290 1290 1290 1290 1290 1290 1290 1290 1290 1…	657	352	699	216	934
377	377	429622	24	0.99597747385358	[0 0 0 0 0 0 0 2.2 2.2 2.2 2.2 2.8 3 3.466666666666667 3.25 3.4210526315789473 3.5 3.138888888888889 3 3.0535714285714284 3.236111111111111 3.3222222222222224 3.309734513274336 3.140845070422535 2.9152542372881354 2.6394849785407724 2.4405594405594404 2.247887323943662 2.071593533487298 1.895145631067961 1.7555178268251272 1.5845481049562682 1.4424552429667519 1.326857142857143 1.2276507276507276…	180	0.05	124	142	151	173	224	238	186	149	92	20	103	137	128	151	194	200	155	93	63	19	network-italy	population-italy	degree-italy	empirical-full	12358	0	0	0	16.4883255503669	11.3032760382562	0.399654206823497	0.0538557993730408	2.95195372794145	5	[2 1 1 4 5 1 0 3 1 1 2 6 5 4 3 8 0 3 11 4 5 1 1 2 1 3 1 2 5 3 1 3 0 1 2 0 3 3 3 7 0 3 5 3 8 4 4 3 8 5 2 3 1 2 2 2 2 4 1 3 0 4 3 0 2 3 3 4 1 8 4 1 4 7 2 2 4 1 2 1 9 0 6 4 2 4 1 2 4 8 1 4 1 3 1 1 3 3 2 1 0 1 3 0 2 3 7 0 2 3 9 2 0 6 3 0 4 1 2 6 1 2 3 2 0 5 3 5 4 1 4 2 2 3 1 6 4 5 5 3 2 1 3 6 2 4 2 8 6 0 4 3 2 3 2 0 1 1 5 2 5 2 2 3 0 0 4 4 1 8 5 3 1 7 2 0 4]	2.91525423728814	[0 0 0 5 5 5 5 10 12 15 16 19 24 36 50 56 72 90 113 142 177 233 286 355 433 515 589 686 782 875 962 1015 1055 1110 1144 1174 1197 1207 1216 1220 1228 1231 1234 1235 1236 1237 1239 1240 1240 1241 1241 1241 1241 1243 1243 1243 1243 1243 1243 1243 1243 1243 1243 1243 1243 1243 1243 1243 1243 1243 1243 1243 1243 1243 1243 1243 1243 1243 1243 1243 1243 1243 1243 1243 1243 1243 1243 1243 1243 1243 1243…	657	352	699	216	934
378	378	429622	25	0.996012759170654	[0 0 0 0 0 0 0 1.8 1.8 1.8 1.8 1.8 2.125 2.4 2.642857142857143 2.642857142857143 3 3.2 3.037037037037037 3.4722222222222223 3.7435897435897436 3.9130434782608696 3.629032258064516 3.2209302325581395 3.1538461538461537 3.006666666666667 2.9497206703910615 2.7836538461538463 2.608527131782946 2.3577712609970676 2.1785714285714284 1.9737373737373738 1.7880910683012259 1.6342943854324734 1.4500648508…	180	0.05	124	142	151	173	224	238	186	149	92	20	107	139	137	148	200	203	155	94	59	12	network-italy	population-italy	degree-italy	empirical-full	12358	0	0	0	16.4883255503669	11.3032760382562	0.399654206823497	0.0538557993730408	2.95195372794145	5	[2 2 3 1 2 8 1 2 1 0 5 2 3 4 5 1 1 5 5 0 1 7 3 0 0 1 3 1 4 3 2 1 1 5 1 2 3 3 6 3 1 2 6 2 6 1 3 1 0 7 5 6 7 4 7 3 4 3 6 3 7 7 1 9 6 0 8 2 3 5 1 9 1 3 0 1 0 2 0 0 3 4 0 1 10 2 4 0 3 3 2 6 7 1 4 1 2 2 3 6 7 3 1 1 6 1 3 3 0 2 4 8 5 3 3 6 4]	3.15384615384615	[0 0 0 5 5 5 5 5 8 10 14 14 16 20 27 36 39 46 62 86 117 150 179 208 258 341 420 495 571 659 771 880 965 1026 1072 1116 1159 1185 1200 1211 1232 1239 1246 1249 1251 1252 1253 1254 1254 1254 1254 1254 1254 1254 1254 1254 1254 1254 1254 1254 1254 1254 1254 1254 1254 1254 1254 1254 1254 1254 1254 1254 1254 1254 1254 1254 1254 1254 1254 1254 1254 1254 1254 1254 1254 1254 1254 1254 1254 1254 1254 1254 …	657	352	699	216	934
379	379	429622	26	0.996124031007752	[0 0 0 0 0 0 0 3 3 3 3 3.1666666666666665 2.7777777777777777 2.9444444444444446 2.9 3 3.0434782608695654 3.4 3.4186046511627906 3.25 3.238095238095238 3.1733333333333333 3.1844660194174756 3.088235294117647 2.8850574712643677 2.765853658536585 2.5436507936507935 2.3197492163009406 2.1105527638190953 1.9783080260303687 1.8277777777777777 1.664050235478807 1.521680216802168 1.423832923832924 1.3307…	180	0.05	124	142	151	173	224	238	186	149	92	20	111	139	133	158	202	209	162	103	62	11	network-italy	population-italy	degree-italy	empirical-full	12358	0	0	0	16.4883255503669	11.3032760382562	0.399654206823497	0.0538557993730408	2.95195372794145	5	[2 3 3 0 1 0 1 0 2 2 3 2 2 4 1 1 7 5 5 2 4 3 2 0 1 5 3 1 3 2 4 1 8 0 5 0 0 3 1 5 1 1 0 5 5 4 5 0 0 4 0 1 5 0 2 0 1 1 1 1 3 4 1 5 0 0 5 2 5 0 1 3 0 7 9 9 5 0 5 3 3 3 6 3 1 4 2 2 1 3 6 1 5 1 7 4 0 1 6 0 11 2 1 2 1 2 0 4 0 4 3 1 2 1 4 0 4 5 0 2 2 4 4 0 3 7 0 4 8 3 0 3 1 3 6 4 4 0 3 3 3 1 6 0 2 3 9 6 2 6 1 4 2 3 4 10 2 1 5 0 6 2 4 3 6 2 6 7 4 1 8 8 2 2]	2.88505747126437	[0 0 0 5 5 5 5 6 9 18 20 21 23 30 43 56 63 75 103 136 174 205 252 319 398 461 540 637 738 814 901 970 1034 1096 1155 1186 1215 1232 1246 1255 1269 1276 1280 1284 1286 1287 1288 1288 1289 1290 1290 1290 1290 1290 1290 1290 1290 1290 1290 1290 1290 1290 1290 1290 1290 1290 1290 1290 1290 1290 1290 1290 1290 1290 1290 1290 1290 1290 1290 1290 1290 1290 1290 1290 1290 1290 1290 1290 1290 1290 1290 12…	657	352	699	216	934
380	380	429622	27	0.996141975308642	[0 0 0 0 0 0 0 3.6 3.6 3.6 3.6 4 3.8461538461538463 3.9375 3.5217391304347827 3.375 3.6153846153846154 3.4782608695652173 3.403225806451613 3.566265060240964 3.644230769230769 3.3484848484848486 3.0240963855421685 2.76056338028169 2.573529411764706 2.2914285714285714 2.1589242053789732 1.9938271604938271 1.8356890459363957 1.6607142857142858 1.5032341526520052 1.3895348837209303 1.306230200633579…	180	0.05	124	142	151	173	224	238	186	149	92	20	111	138	137	152	202	207	161	105	70	13	network-italy	population-italy	degree-italy	empirical-full	12358	0	0	0	16.4883255503669	11.3032760382562	0.399654206823497	0.0538557993730408	2.95195372794145	5	[2 2 3 5 6 0 1 2 3 3 2 1 4 0 4 1 2 3 0 5 1 1 3 1 3 1 1 5 2 1 2 5 2 0 3 0 3 0 4 1 2 0 0 5 4 1 2 3 5 2 2 2 2 3 2 2 2 0 1 1 0 10 2 1 6 3 9 2 4 0 0 1 5 3 0 1 3 0 4 6 4 4 2 2 1 2 2 4 1 7 6 5 1 6 1 1 1 3 3 3 2 3 6 4 2 5 2 2 1 2 1 0 2 1 2 2 1 2 1 3 3 1 4 0 4 2 4 1 3 2 3 1 7 1 3 3 0 1 1 6 5 0 5 6 0 6 2 0 0 7 4 5 2 4 0 1 0 6 5 3 7 3 6 0 0 0 3 3 4 1 6 1 1 3 1 5 2 2 1 0 2 3 9 0 4 9 4 1 3 1 1 4 1 2 2 2 0 5 1…	2.57352941176471	[0 0 0 5 5 5 5 9 13 16 23 32 39 46 62 83 104 132 166 213 272 350 409 486 566 672 773 860 947 1026 1091 1143 1192 1217 1242 1264 1273 1278 1284 1287 1290 1291 1293 1293 1293 1293 1294 1295 1296 1296 1296 1296 1296 1296 1296 1296 1296 1296 1296 1296 1296 1296 1296 1296 1296 1296 1296 1296 1296 1296 1296 1296 1296 1296 1296 1296 1296 1296 1296 1296 1296 1296 1296 1296 1296 1296 1296 1296 1296 1296 1…	657	352	699	216	934
381	381	429622	28	0.996044303797468	[0 0 0 0 0 0 0 1.8 1.8 1.8 1.8 3.625 4.083333333333333 4 4 4.428571428571429 3.8181818181818183 3.5813953488372094 3.5454545454545454 3.3 3.2872340425531914 3.263157894736842 3.0794701986754967 2.9789473684210526 2.7844827586206895 2.5226480836236935 2.2945945945945945 2.0894854586129754 1.8874296435272044 1.7205169628432957 1.5661971830985915 1.3866666666666667 1.2932166301969366 1.2034068136272…	180	0.05	124	142	151	173	224	238	186	149	92	20	105	136	140	157	193	207	150	101	63	12	network-italy	population-italy	degree-italy	empirical-full	12358	0	0	0	16.4883255503669	11.3032760382562	0.399654206823497	0.0538557993730408	2.95195372794145	5	[2 2 6 1 2 4 1 3 5 2 3 7 1 5 5 1 3 1 2 3 5 0 4 1 3 0 2 2 2 0 7 1 6 1 1 3 0 6 1 5 0 3 5 7 7 3 1 4 7 2 7 2 4 2 9 1 2 2 9 1 7 6 4 4 9 7 5 0 0 1 4 1 3 5 0 7 5 6 1 1 10 0 1 2 4 2 1 1 0 4 0 1 1 0 3 2 3 3 1 2 4 2 5 3 1 2 3 6 2 4 1 5 1 2 3 1 1 0 0 4 1 3 5 2 3 3 6 0 0 7 0 3 2 6 4 1 3 6 9 7 1 8 5 0 6 0 5 4 0 1 2 4 4 6 0 1 1 2 2 2 2 8 1 1 4 2 0 0 2 3 4 2 2 2 2 1 5 2 1 6 1 2 0 2 0 1 0 2 2 5 1 0 3 0 7 3 4 1 4…	2.78448275862069	[0 0 0 5 5 5 5 8 12 14 14 21 33 43 55 70 94 114 151 190 232 287 370 447 533 619 710 825 914 998 1067 1108 1144 1174 1204 1217 1224 1236 1245 1251 1254 1258 1259 1259 1259 1260 1261 1261 1263 1263 1263 1263 1264 1264 1264 1264 1264 1264 1264 1264 1264 1264 1264 1264 1264 1264 1264 1264 1264 1264 1264 1264 1264 1264 1264 1264 1264 1264 1264 1264 1264 1264 1264 1264 1264 1264 1264 1264 1264 1264 126…	657	352	699	216	934
382	382	429622	29	0.996124031007752	[0 0 0 0 0 0 0 2.8 2.8 2.8 2.8 3.2857142857142856 4.333333333333333 4.352941176470588 4.368421052631579 4.15 3.4482758620689653 3.2708333333333335 3.28125 3.1948051948051948 3.2127659574468086 3.1982758620689653 3.125 3.0207253886010363 2.768292682926829 2.5 2.296 2.026143790849673 1.86 1.6479514415781487 1.5180240320427236 1.4367396593673967 1.3220153340635268 1.2173913043478262 1.16231343283582…	180	0.05	124	142	151	173	224	238	186	149	92	20	105	142	140	158	198	210	153	103	66	15	network-italy	population-italy	degree-italy	empirical-full	12358	0	0	0	16.4883255503669	11.3032760382562	0.399654206823497	0.0538557993730408	2.95195372794145	5	[2 0 2 0 2 8 1 3 8 3 3 3 1 1 0 3 2 5 2 2 1 0 0 2 1 2 1 3 0 0 5 6 5 5 4 6 3 3 0 8 4 2 4 4 6 1 4 0 0 2 0 9 3 1 4 2 0 2 0 5 2 6 1 0 0 0 3 1 8 7 4 1 1 3 7 7 7 0 6 8 3 5 7 1 7 0 0 1 0 1 7 8 6 1 2 0 0 2 1 1 8 0 1 2 4 1 0 4 3 1 2 1 3 3 2 4 2 1 5 5 2 4 4 3 2 8 3 2 2 5 3 10 0 4 4 0 2 1 1 2 3 2 4 2 6 6 0 6 1 6 2 4 2 3 3 3 6 4 0 0 0 7 0 8 1 0 2 1 0 2 1 1 3 3 2 0 3 0 2 2 4 3 4 7 3 2 2 2 1 3 6 9 3 7 1 6 0 2 0…	2.76829268292683	[0 0 0 5 5 5 5 7 12 17 19 20 29 48 64 77 94 116 152 193 246 306 375 459 550 659 749 822 913 1012 1072 1121 1170 1204 1234 1245 1256 1262 1269 1275 1279 1282 1283 1286 1286 1290 1290 1290 1290 1290 1290 1290 1290 1290 1290 1290 1290 1290 1290 1290 1290 1290 1290 1290 1290 1290 1290 1290 1290 1290 1290 1290 1290 1290 1290 1290 1290 1290 1290 1290 1290 1290 1290 1290 1290 1290 1290 1290 1290 1290 12…	657	352	699	216	934
383	383	429622	30	0.996059889676911	[0 0 0 0 0 0 0 2 2 2 2 2.857142857142857 4.4 4.133333333333334 4.133333333333334 3.823529411764706 3 3.081081081081081 3.0784313725490198 3.111111111111111 3.22972972972973 3.2808988764044944 3.3125 2.9673202614379086 2.823529411764706 2.7510729613733904 2.5636363636363635 2.2458100558659218 2.029816513761468 1.886100386100386 1.7018121911037891 1.5667613636363635 1.4416562107904642 1.33295454545…	180	0.05	124	142	151	173	224	238	186	149	92	20	105	136	134	149	200	209	155	96	68	17	network-italy	population-italy	degree-italy	empirical-full	12358	0	0	0	16.4883255503669	11.3032760382562	0.399654206823497	0.0538557993730408	2.95195372794145	5	[5 3 4 0 1 1 0 3 0 6 7 1 3 2 5 4 2 2 2 5 6 4 5 3 3 1 5 2 4 3 3 3 0 3 0 5 1 1 2 1 0 0 0 2 5 2 3 2 2 0 6 1 4 2 2 7 7 1 0 7 1 2 6 2 5 2 0 3 5 2 6 2 4 2 3 2 6 1 0 1 1 2 0 1 0 2 3 5 0 1 0 4 5 2 2 4 2 1 6 2 1 3 2 1 5 1 2 2 1 2 6 7 7 0 1 1 2 7 1 4 6 1 1 1 2 1 15 0 6 1 4 5 3 5 0 1 2 1 5 3 1 1 3 1 2 2 4 2 7 2 3 3 2 5 3 3 3 2 3 2 2 4 2 7 1 5 4 4 7 1 5 4 1 1 0 5 2 8 3 6 0 2 4 2 6 1 6]	2.82352941176471	[0 0 0 5 5 5 5 7 10 15 15 17 28 37 51 63 74 89 112 153 187 233 275 358 436 518 607 704 797 880 959 1029 1090 1135 1168 1198 1220 1233 1241 1251 1253 1257 1260 1264 1265 1267 1268 1268 1268 1268 1269 1269 1269 1269 1269 1269 1269 1269 1269 1269 1269 1269 1269 1269 1269 1269 1269 1269 1269 1269 1269 1269 1269 1269 1269 1269 1269 1269 1269 1269 1269 1269 1269 1269 1269 1269 1269 1269 1269 1269 1269 …	657	352	699	216	934
384	384	429622	31	0.996025437201908	[0 0 0 0 0 0 0 4.4 4.4 4.4 4.4 4.1 3.9444444444444446 4.25 4.111111111111111 3.896551724137931 3.425531914893617 3.4477611940298507 3.1744186046511627 3.1122448979591835 3.024390243902439 2.8553459119496853 2.7142857142857144 2.498054474708171 2.3546325878594248 2.1864864864864866 2.0372960372960374 1.8462998102466792 1.6592 1.5230125523012552 1.420654911838791 1.3441108545034641 1.26417112299465…	180	0.05	124	142	151	173	224	238	186	149	92	20	103	137	137	152	199	210	157	90	58	15	network-italy	population-italy	degree-italy	empirical-full	12358	0	0	0	16.4883255503669	11.3032760382562	0.399654206823497	0.0538557993730408	2.95195372794145	5	[1 1 2 3 2 1 1 5 1 2 5 2 0 3 0 1 6 7 2 2 2 10 1 4 1 0 3 1 3 0 5 4 4 0 1 1 3 0 0 1 2 0 2 4 4 4 1 2 2 2 2 1 3 3 3 3 1 0 1 6 1 6 0 2 5 2 5 0 1 4 3 1 6 1 6 1 7 2 4 0 3 0 6 4 3 1 2 2 4 1 4 1 3 0 1 0 5 0 2 2 3 2 0 3 3 7 7 4 1 3 1 3 4 1 0 2 0 4 5 1 1 6 2 2 0 0 2 3 5 6 1 0 1 3 1 1 3 6 1 3 1 1 1 1 1 1 6 1 0 1 2 0 2 3 0 0 1 4 2 0 3 5 1 1 3 10 1 1 7 0 6 1 3 2 1 1 0 6 1 1 1 5 2 3 1 8 3 4 1 0 2 1 2 3 2 1 3 2 …	2.35463258785942	[0 0 0 5 5 5 5 10 18 20 27 29 47 67 86 98 123 159 196 257 313 370 429 527 625 717 794 866 935 1007 1073 1118 1153 1177 1200 1218 1233 1242 1247 1251 1253 1255 1255 1256 1256 1257 1258 1258 1258 1258 1258 1258 1258 1258 1258 1258 1258 1258 1258 1258 1258 1258 1258 1258 1258 1258 1258 1258 1258 1258 1258 1258 1258 1258 1258 1258 1258 1258 1258 1258 1258 1258 1258 1258 1258 1258 1258 1258 1258 1258 …	657	352	699	216	934
385	385	429622	32	0.996025437201908	[0 0 0 0 0 0 0 4.4 4.4 4.4 4.4 4.416666666666667 4.176470588235294 3.9545454545454546 3.5925925925925926 3.303030303030303 3.25531914893617 3.3384615384615386 3.284090909090909 3.282828282828283 3.1538461538461537 2.9671052631578947 2.6318407960199006 2.4787644787644787 2.342948717948718 2.1536388140161726 1.990909090909091 1.8402255639097744 1.6377952755905512 1.5131761442441054 1.42191435768261…	180	0.05	124	142	151	173	224	238	186	149	92	20	109	136	139	153	195	211	156	89	57	13	network-italy	population-italy	degree-italy	empirical-full	12358	0	0	0	16.4883255503669	11.3032760382562	0.399654206823497	0.0538557993730408	2.95195372794145	5	[6 2 6 2 3 0 1 7 0 2 0 6 2 0 3 2 10 2 3 1 3 7 5 1 3 0 5 1 2 4 2 3 2 4 0 9 5 2 4 1 3 4 0 3 3 2 0 1 1 5 8 8 1 1 1 1 0 1 0 1 1 1 1 0 0 2 2 0 5 1 1 1 0 2 0 4 4 4 3 3 6 1 3 8 0 5 5 4 1 1 1 4 0 4 3 4 1 2 3 1 3 1 1 3 2 1 4 4 0 3 0 5 0 2 0 0 2 0 4 3 2 9 2 0 0 3 2 0 1 0 8 1 1 0 2 1 0 1 4 1 0 1 1 3 7 3 9 0 5 2 1 3 2 0 1 8 0 4 1 1 2 4 2 2 6 2 1 0 1 5 0 0 1 7 6 6 4 6 2 1 2 2 0 0 4 3 5 4 1 0 11 7 3 0 1 0 1 4 …	2.34294871794872	[0 0 0 5 5 5 5 12 17 22 27 33 47 65 88 99 117 152 201 259 312 371 440 532 635 721 794 877 947 1022 1077 1125 1163 1179 1208 1220 1228 1235 1242 1250 1252 1252 1253 1255 1255 1256 1257 1257 1257 1257 1257 1257 1258 1258 1258 1258 1258 1258 1258 1258 1258 1258 1258 1258 1258 1258 1258 1258 1258 1258 1258 1258 1258 1258 1258 1258 1258 1258 1258 1258 1258 1258 1258 1258 1258 1258 1258 1258 1258 1258 …	657	352	699	216	934
386	386	429622	33	0.996114996114996	[0 0 0 0 0 0 0 5.6 5.6 5.6 5.6 5.0625 5.15 5.28 4.757575757575758 4.166666666666667 3.9558823529411766 3.5913978494623655 3.4390243902439024 3.0617283950617282 2.90521327014218 2.643122676579926 2.407185628742515 2.1954887218045114 1.9621513944223108 1.794871794871795 1.6069868995633187 1.476005188067445 1.360411899313501 1.2713987473903967 1.2144249512670566 1.1540590405904059 1.1079894644424935…	180	0.05	124	142	151	173	224	238	186	149	92	20	109	141	140	149	207	208	153	104	67	9	network-italy	population-italy	degree-italy	empirical-full	12358	0	0	0	16.4883255503669	11.3032760382562	0.399654206823497	0.0538557993730408	2.95195372794145	5	[2 0 2 3 0 1 2 0 4 0 0 3 1 2 1 2 2 0 0 1 0 3 0 1 1 3 3 2 2 1 0 1 2 0 0 5 0 3 0 0 3 0 2 2 3 0 1 1 7 2 4 0 1 7 1 0 5 3 0 4 3 1 0 1 1 2 2 2 1 4 0 2 3 2 6 1 3 2 0 2 0 0 0 2 5 2 2 5 1 0 1 2 1 0 3 0 0 0 0 2 1 1 1 0 1 0 5 3 12 0 1 2 0 6 3 4 1 3 0 1 1 0 2 0 4 1 1 1 1 1 0 1 0 3 0 0 1 5 5 4 3 1 10 0 2 3 2 1 0 0 10 1 1 1 0 8 2 2 0 5 5 0 2 5 3 6 3 0 0 1 2 0 0 0 12 2 4 1 6 7 2 2 4 2 4 5 2 6 4 2 4 3 2 2 2 2 1 …	1.96215139442231	[0 0 0 5 5 5 5 16 20 25 33 54 68 93 123 162 211 269 334 399 502 585 687 771 874 958 1026 1084 1139 1174 1202 1229 1249 1262 1269 1276 1278 1282 1284 1284 1284 1285 1285 1285 1286 1286 1286 1286 1286 1286 1287 1287 1287 1287 1287 1287 1287 1287 1287 1287 1287 1287 1287 1287 1287 1287 1287 1287 1287 1287 1287 1287 1287 1287 1287 1287 1287 1287 1287 1287 1287 1287 1287 1287 1287 1287 1287 1287 1287 …	657	352	699	216	934
387	387	429622	34	0.996081504702194	[0 0 0 0 0 0 0 1.6 1.6 1.6 1.6 3.4285714285714284 3.3333333333333335 3.272727272727273 3.5384615384615383 3.2857142857142856 3.0434782608695654 3.46875 3.761904761904762 3.5833333333333335 3.5737704918032787 3.547945205479452 3.2626262626262625 3.0970149253731343 2.9590643274853803 2.7289719626168223 2.6153846153846154 2.3974358974358974 2.1526717557251906 1.946058091286307 1.7878787878787878 1.6…	180	0.05	124	142	151	173	224	238	186	149	92	20	105	139	136	153	198	212	164	92	63	14	network-italy	population-italy	degree-italy	empirical-full	12358	0	0	0	16.4883255503669	11.3032760382562	0.399654206823497	0.0538557993730408	2.95195372794145	5	[1 2 1 0 0 1 5 0 5 2 0 3 1 4 1 6 6 4 2 1 7 2 2 8 3 1 0 1 6 4 6 3 2 8 1 1 4 5 7 3 0 1 6 1 1 2 1 2 7 8 3 12 2 1 0 4 2 5 4 3 4 2 2 4 4 7 3 3 3 3 7 2 1 4 5 3 2 3 4 6 0 2 0 4 3 5 1 0 2 6 2 0 3 1 7 4 3 1 0 1 0 1 0 4 4 0 2 0 6 2 7 1 0 4 2 4 2 1 2 4 4 0 4 8 3 3 2 9 4 2 2 4 1 5 2 3 0 7 11 0 1 6 2 5 3 1 0 3 0 4 1 3 1 6 1 6 6 5 1 2 4 0 1 0 1 2 7 3 0 6 4]	2.95906432748538	[0 0 0 5 5 5 5 7 9 11 13 14 23 32 42 48 61 73 99 134 171 214 247 312 393 482 561 651 746 836 918 1000 1060 1107 1154 1193 1209 1232 1248 1255 1259 1263 1268 1273 1274 1274 1275 1275 1275 1275 1275 1276 1276 1276 1276 1276 1276 1276 1276 1276 1276 1276 1276 1276 1276 1276 1276 1276 1276 1276 1276 1276 1276 1276 1276 1276 1276 1276 1276 1276 1276 1276 1276 1276 1276 1276 1276 1276 1276 1276 1276 12…	657	352	699	216	934
388	388	429622	35	0.99609984399376	[0 0 0 0 0 0 0 2.4 2.4 2.4 2.4 2.625 3.230769230769231 3.230769230769231 4.352941176470588 4.476190476190476 4.178571428571429 3.911764705882353 3.5625 3.3230769230769233 3.466666666666667 3.1565217391304348 2.9779411764705883 2.7109826589595376 2.5478260869565217 2.3877551020408165 2.2961876832844577 2.1528822055137846 1.9851380042462845 1.7803163444639718 1.6047548291233285 1.4689119170984455 1…	180	0.05	124	142	151	173	224	238	186	149	92	20	107	136	139	148	199	215	156	102	65	15	network-italy	population-italy	degree-italy	empirical-full	12358	0	0	0	16.4883255503669	11.3032760382562	0.399654206823497	0.0538557993730408	2.95195372794145	5	[5 2 3 2 2 0 2 1 1 2 3 1 5 8 3 7 7 1 1 3 5 7 5 7 0 1 1 2 2 3 2 7 11 8 0 7 2 2 0 0 11 0 1 2 3 1 0 8 6 1 3 5 2 1 1 3 0 0 1 3 0 1 3 2 1 1 3 1 1 5 2 3 1 0 3 0 0 1 1 0 3 2 7 0 0 2 3 0 2 2 8 2 4 4 1 2 1 3 0 0 2 0 4 5 1 1 2 8 1 12 3 0 7 0 0 1 3 3 3 4 2 6 3 0 2 3 3 2 1 2 0 1 0 0 1 3 6 1 1 3 1 2 4 2 3 2 0 0 3 5 2 0 0 7 0 2 0 3 1 2 2 1 1 1 4 5 0 7 5 4 0 2 3 1 1 3 2 5 1 9 3 5 1 3 3 0 6 4 2 5 0 7 7 2 0 4 0 4…	2.54782608695652	[0 0 0 5 5 5 5 8 13 13 17 21 28 34 48 65 90 115 136 173 230 294 341 399 471 569 673 772 850 933 1016 1072 1127 1164 1190 1211 1230 1249 1259 1267 1272 1276 1277 1278 1280 1282 1282 1282 1282 1282 1282 1282 1282 1282 1282 1282 1282 1282 1282 1282 1282 1282 1282 1282 1282 1282 1282 1282 1282 1282 1282 1282 1282 1282 1282 1282 1282 1282 1282 1282 1282 1282 1282 1282 1282 1282 1282 1282 1282 1282 128…	657	352	699	216	934
389	389	429622	36	0.996072270227808	[0 0 0 0 0 0 0 2.8 2.8 2.8 2.8 2.7142857142857144 3.4 3.3529411764705883 3.473684210526316 3.473684210526316 3.5217391304347827 3.55 3.69811320754717 3.5 3.452054794520548 3.235955056179775 3.0538461538461537 2.895348837209302 2.712918660287081 2.5764705882352943 2.4161073825503356 2.2540106951871657 2.036324786324786 1.8404255319148937 1.7245222929936306 1.5617198335644937 1.4150485436893203 1.3…	180	0.05	124	142	151	173	224	238	186	149	92	20	105	136	136	157	202	209	150	101	63	14	network-italy	population-italy	degree-italy	empirical-full	12358	0	0	0	16.4883255503669	11.3032760382562	0.399654206823497	0.0538557993730408	2.95195372794145	5	[3 1 3 5 2 6 5 5 0 1 7 6 2 1 1 9 3 2 1 4 2 3 1 0 4 6 2 3 1 2 5 1 2 1 0 0 0 3 1 2 8 1 2 4 0 1 1 0 4 3 2 2 1 7 4 1 1 3 2 4 1 6 1 3 5 1 0 3 2 4 2 3 3 4 5 3 1 0 4 3 6 1 3 2 3 0 11 1 4 1 0 4 6 3 4 0 4 1 1 0 8 4 4 10 1 1 5 2 2 0 6 8 2 1 1 7 3 0 8 4 0 5 4 1 3 2 0 3 2 8 1 5 1 10 6 3 1 0 1 5 0 0 5 0 3 10 7 1 1 0 1 2 1 2 3 2 0 0 1 1 2 0 3 4 3 3 2 6 0 1 6 1 0 7 6 0 1 0 5 5 1 0 0 3 3 1 2 8 1 3 1 1 2 2 0 7 7 …	2.71291866028708	[0 0 0 5 5 5 5 7 15 17 19 19 23 40 53 66 73 89 130 172 209 255 298 374 468 564 628 721 824 913 1000 1068 1113 1159 1191 1222 1236 1248 1253 1259 1262 1263 1270 1270 1271 1271 1272 1273 1273 1273 1273 1273 1273 1273 1273 1273 1273 1273 1273 1273 1273 1273 1273 1273 1273 1273 1273 1273 1273 1273 1273 1273 1273 1273 1273 1273 1273 1273 1273 1273 1273 1273 1273 1273 1273 1273 1273 1273 1273 1273 1273…	657	352	699	216	934
390	390	429622	37	0.996069182389937	[0 0 0 0 0 0 0 3.8 3.8 3.8 3.8 4 4 3.857142857142857 3.9166666666666665 3.9375 3.6666666666666665 3.4923076923076923 3.3797468354430378 3.2551020408163267 2.9767441860465116 2.875776397515528 2.7294685990338166 2.55984555984556 2.371517027863777 2.2586666666666666 2.106430155210643 1.8620689655172413 1.690625 1.5218579234972678 1.3838862559241707 1.277599142550911 1.194088669950739 1.145539906103…	180	0.05	124	142	151	173	224	238	186	149	92	20	106	137	136	156	206	205	158	96	58	14	network-italy	population-italy	degree-italy	empirical-full	12358	0	0	0	16.4883255503669	11.3032760382562	0.399654206823497	0.0538557993730408	2.95195372794145	5	[2 1 1 0 2 5 0 3 2 6 2 4 0 3 4 2 3 1 2 5 4 0 3 2 5 0 5 0 2 0 3 4 0 5 1 2 4 0 0 1 4 5 1 0 3 7 6 1 1 0 1 1 7 1 5 3 1 2 7 3 2 2 1 3 3 0 2 0 2 4 1 1 2 2 3 1 4 2 5 3 1 0 3 3 0 4 3 5 2 2 4 3 4 1 5 0 1 2 2 4 2 5 1 0 5 1 1 0 2 5 1 3 2 4 2 0 9 1 1 0 0 1 1 2 0 2 6 6 0 3 1 3 5 5 1 2 1 2 1 4 1 5 3 1 0 3 6 6 2 2 1 1 1 6 5 1 3 1 0 1 2 6 0 7 1 3 3 1 1 0 0 5 3 0 1 2 0 2 1 0 7 2 1 1 2 3 8 7 1 0 0 0 0 1 1 0 4 0 1 …	2.37151702786378	[0 0 0 5 5 5 5 13 16 21 24 32 45 65 79 98 129 161 207 259 323 375 451 551 640 732 844 933 1015 1065 1111 1153 1184 1205 1223 1232 1242 1250 1254 1258 1262 1265 1266 1267 1269 1270 1270 1271 1271 1271 1271 1272 1272 1272 1272 1272 1272 1272 1272 1272 1272 1272 1272 1272 1272 1272 1272 1272 1272 1272 1272 1272 1272 1272 1272 1272 1272 1272 1272 1272 1272 1272 1272 1272 1272 1272 1272 1272 1272 1272…	657	352	699	216	934
391	391	429622	38	0.996072270227808	[0 0 0 0 0 0 0 2.4 2.4 2.4 2.4 5.090909090909091 4.928571428571429 4.75 4.647058823529412 4.115384615384615 3.5813953488372094 3.4915254237288136 3.5641025641025643 3.608695652173913 3.3660714285714284 3.163265306122449 2.82 2.6168582375478926 2.4345047923322682 2.2519893899204244 2.052516411378556 1.8245931283905967 1.6584234930448223 1.4959677419354838 1.3748517200474495 1.2811158798283262 1.21…	180	0.05	124	142	151	173	224	238	186	149	92	20	106	138	139	144	198	213	162	95	67	11	network-italy	population-italy	degree-italy	empirical-full	12358	0	0	0	16.4883255503669	11.3032760382562	0.399654206823497	0.0538557993730408	2.95195372794145	5	[5 3 0 4 1 0 0 3 0 3 12 0 3 4 5 4 0 3 0 3 2 1 10 9 7 1 2 3 0 9 8 2 4 1 3 0 1 1 2 0 1 0 1 3 0 4 3 0 1 1 2 1 1 5 3 0 3 2 1 0 3 2 7 1 1 6 2 2 5 3 0 3 3 5 2 5 3 1 8 0 0 1 1 10 3 3 5 6 6 1 0 1 1 5 2 1 0 6 3 0 0 4 1 8 1 4 2 1 0 1 7 1 2 2 0 7 1 1 4 1 1 4 2 3 6 8 2 1 2 7 4 5 3 1 3 1 1 3 1 4 0 1 2 4 0 0 1 1 3 2 3 8 1 1 2 1 4 3 1 0 1 0 1 2 2 1 8 1 5 2 5 1 1 0 6 3 1 0 0 1 0 3 4 0 2 3 3 6 2 2 9 3 7 2 3 3 1 1…	2.43450479233227	[0 0 0 5 5 5 5 11 14 16 17 26 43 59 78 92 112 147 200 261 313 377 457 553 647 744 843 932 992 1054 1107 1152 1178 1205 1223 1240 1247 1254 1262 1262 1265 1268 1269 1271 1272 1272 1272 1272 1272 1273 1273 1273 1273 1273 1273 1273 1273 1273 1273 1273 1273 1273 1273 1273 1273 1273 1273 1273 1273 1273 1273 1273 1273 1273 1273 1273 1273 1273 1273 1273 1273 1273 1273 1273 1273 1273 1273 1273 1273 1273 …	657	352	699	216	934
392	392	429622	39	0.996150885296382	[0 0 0 0 0 0 0 1 1 1 1 2.2857142857142856 2.25 2.25 2.8 2.3333333333333335 2.176470588235294 2.380952380952381 2.391304347826087 2.6875 2.742857142857143 3.1363636363636362 3.25531914893617 3.227272727272727 3.197530864197531 3.09 2.959016393442623 2.8742138364779874 2.7323232323232323 2.526530612244898 2.415807560137457 2.2335164835164836 2.0949074074074074 1.9053254437869822 1.7642140468227425 …	180	0.05	124	142	151	173	224	238	186	149	92	20	111	139	138	155	199	214	153	106	66	18	network-italy	population-italy	degree-italy	empirical-full	12358	0	0	0	16.4883255503669	11.3032760382562	0.399654206823497	0.0538557993730408	2.95195372794145	5	[7 3 1 3 2 2 8 3 2 8 5 5 3 4 6 1 2 2 5 3 3 2 0 5 0 3 4 7 9 0 1 1 1 1 3 1 2 1 7 8 6 1 1 0 0 0 1 3 2 2 4 4 1 1 2 1 1 7 2 0 4 1 4 0 6 2 3 1 9 0 3 10 1 16 1 9 0 0 4 9 3]	3.19753086419753	[0 0 0 5 5 5 5 7 8 8 10 15 17 21 23 32 35 44 47 66 81 100 122 159 198 245 291 364 432 507 598 689 802 878 955 1025 1101 1158 1208 1230 1251 1270 1278 1287 1291 1294 1297 1297 1297 1298 1298 1298 1299 1299 1299 1299 1299 1299 1299 1299 1299 1299 1299 1299 1299 1299 1299 1299 1299 1299 1299 1299 1299 1299 1299 1299 1299 1299 1299 1299 1299 1299 1299 1299 1299 1299 1299 1299 1299 1299 1299 1299 1299…	657	352	699	216	934
393	393	429622	40	0.996038034865293	[0 0 0 0 0 0 0 4.6 4.6 4.6 4.6 4.538461538461538 4.35 4.423076923076923 4.285714285714286 4.235294117647059 3.843137254901961 3.5616438356164384 3.46875 3.2439024390243905 3.03680981595092 2.922680412371134 2.6666666666666665 2.375 2.1218905472636815 1.974025974025974 1.784560143626571 1.647244094488189 1.5013661202185793 1.3765133171912833 1.2975663716814159 1.2216547497446373 1.1758454106280194…	180	0.05	124	142	151	173	224	238	186	149	92	20	108	138	134	142	202	208	152	107	57	14	network-italy	population-italy	degree-italy	empirical-full	12358	0	0	0	16.4883255503669	11.3032760382562	0.399654206823497	0.0538557993730408	2.95195372794145	5	[1 1 8 6 2 0 1 8 1 2 3 3 0 5 2 0 0 0 0 1 0 1 1 6 0 2 0 0 2 6 4 0 1 2 1 3 1 1 0 2 10 0 2 0 1 2 3 1 3 0 3 1 6 2 1 2 1 1 1 3 2 6 0 2 2 1 1 5 1 2 2 1 4 0 2 5 2 1 0 3 2 1 0 2 3 0 1 5 0 2 9 0 3 0 0 1 1 1 1 0 2 1 2 0 0 1 0 1 0 3 2 0 0 3 3 0 0 0 2 2 0 3 2 1 7 6 1 5 3 0 1 2 1 1 1 7 1 2 1 1 7 3 2 2 1 1 1 0 5 6 6 3 9 1 4 0 1 0 0 0 2 0 3 3 3 9 1 8 0 5 3 4 4 0 6 0 5 0 2 1 1 0 5 3 2 3 1 4 1 0 1 0 6 3 3 5 1 2 2…	2.12189054726368	[0 0 0 5 5 5 5 13 20 26 28 34 51 73 96 123 163 194 252 312 402 462 557 635 732 826 904 979 1035 1091 1124 1157 1184 1211 1228 1239 1247 1252 1254 1256 1257 1260 1260 1261 1262 1262 1262 1262 1262 1262 1262 1262 1262 1262 1262 1262 1262 1262 1262 1262 1262 1262 1262 1262 1262 1262 1262 1262 1262 1262 1262 1262 1262 1262 1262 1262 1262 1262 1262 1262 1262 1262 1262 1262 1262 1262 1262 1262 1262 126…	657	352	699	216	934
394	394	429622	41	0.996084573218481	[0 0 0 0 0 0 0 3.6 3.6 3.6 3.6 4.5 4 3.8823529411764706 3.739130434782609 3.7241379310344827 3.5454545454545454 3.3404255319148937 3.3442622950819674 3.289473684210526 3.297872340425532 3.1475409836065573 3.0340136054421767 3.0054054054054054 2.6554621848739495 2.5254237288135593 2.261455525606469 2.0482456140350878 1.856610800744879 1.7090032154340835 1.5399449035812671 1.4089264173703258 1.3096…	180	0.05	124	142	151	173	224	238	186	149	92	20	110	137	139	152	203	208	154	96	64	14	network-italy	population-italy	degree-italy	empirical-full	12358	0	0	0	16.4883255503669	11.3032760382562	0.399654206823497	0.0538557993730408	2.95195372794145	5	[3 2 1 2 3 3 6 1 0 5 5 2 2 1 0 2 5 0 3 3 4 5 2 1 4 5 0 5 9 1 4 5 0 0 2 4 4 2 8 5 3 0 2 3 5 9 3 5 1 1 3 0 3 4 3 6 1 1 6 2 0 1 6 6 3 7 2 8 1 0 1 1 0 3 8 1 2 3 7 0 3 0 3 0 1 2 9 7 5 4 3 1 0 2 1 1 0 0 5 1 5 3 2 4 0 8 2 1 0 0 4 0 1 2 1 2 0 6 1 2 4 5 4 1 4 1 1 2 2 1 4 0 0 1 4 0 3 7 8 4 2 2 1 2 1 3 5 0 5 1 3 1 2 4 4 1 1 2 1 0 3 4 1 1 2 0 3 1 1 1 7 3 4 3 2 0 0 0 0 5 2 1 2 0 2 2 0 1 1 0 0 2 4 3 1 1 2 4 5 …	2.65546218487395	[0 0 0 5 5 5 5 8 11 17 23 29 33 47 61 76 94 122 147 185 238 295 371 456 537 622 726 829 914 987 1057 1102 1153 1190 1207 1231 1241 1251 1258 1264 1268 1270 1271 1272 1274 1276 1276 1276 1277 1277 1277 1277 1277 1277 1277 1277 1277 1277 1277 1277 1277 1277 1277 1277 1277 1277 1277 1277 1277 1277 1277 1277 1277 1277 1277 1277 1277 1277 1277 1277 1277 1277 1277 1277 1277 1277 1277 1277 1277 1277 127…	657	352	699	216	934
395	395	429622	42	0.996025437201908	[0 0 0 0 0 0 0 3.4 3.4 3.4 3.4 3.5555555555555554 3.2941176470588234 3.1052631578947367 3 3.24 3.75 3.8333333333333335 3.4915254237288136 3.4444444444444446 3.5454545454545454 3.5 3.2266666666666666 3.020618556701031 2.680327868852459 2.4385382059800667 2.1989247311827955 1.9978260869565216 1.8584392014519056 1.688783570300158 1.537292817679558 1.4246913580246914 1.3123620309050772 1.229208924949…	180	0.05	124	142	151	173	224	238	186	149	92	20	103	138	130	153	201	209	153	92	64	15	network-italy	population-italy	degree-italy	empirical-full	12358	0	0	0	16.4883255503669	11.3032760382562	0.399654206823497	0.0538557993730408	2.95195372794145	5	[1 4 2 5 4 2 7 0 7 1 0 1 2 1 5 5 1 7 1 1 0 1 1 4 0 2 0 6 4 0 4 3 1 8 7 1 2 7 5 3 2 3 1 1 0 4 8 0 0 9 2 0 4 4 1 8 0 2 1 3 11 4 3 1 5 4 1 0 2 5 5 5 1 4 2 5 7 0 0 4 1 7 1 3 3 6 1 4 2 1 4 4 3 0 1 1 2 4 4 0 0 0 5 4 2 1 2 4 7 0 0 2 3 1 6 0 3 3 0 0 0 3 3 3 1 1 4 2 5 2 1 2 4 2 0 7 3 3 1 1 7 7 3 3 1 5 0 1 2 1 1 3 2 3 3 0 0 0 3 3 3 2 1 2 3 3 4 1 1 0 6 1 9 6 1 2 1 2 2 4 7 2 5 5 3 2 8 0 0 0 1 2 1 2 3 1 0 3 3…	2.68032786885246	[0 0 0 5 5 5 5 9 17 19 22 25 32 42 59 72 88 112 150 194 244 301 372 460 551 633 724 810 906 986 1057 1103 1136 1173 1206 1226 1234 1241 1247 1251 1254 1255 1256 1257 1257 1257 1258 1258 1258 1258 1258 1258 1258 1258 1258 1258 1258 1258 1258 1258 1258 1258 1258 1258 1258 1258 1258 1258 1258 1258 1258 1258 1258 1258 1258 1258 1258 1258 1258 1258 1258 1258 1258 1258 1258 1258 1258 1258 1258 1258 125…	657	352	699	216	934
396	396	429622	43	0.99607535321821	[0 0 0 0 0 0 0 2.6 2.6 2.6 2.6 4.5 4.833333333333333 4.714285714285714 4.555555555555555 4.291666666666667 4.294117647058823 4.266666666666667 3.753623188405797 3.6931818181818183 3.4649122807017543 3.1654676258992804 2.824468085106383 2.596774193548387 2.3516129032258064 2.1871657754010694 1.9864559819413092 1.8479087452471483 1.689822294022617 1.5561877667140824 1.4222503160556257 1.32613636363…	180	0.05	124	142	151	173	224	238	186	149	92	20	109	138	139	149	196	211	156	100	61	15	network-italy	population-italy	degree-italy	empirical-full	12358	0	0	0	16.4883255503669	11.3032760382562	0.399654206823497	0.0538557993730408	2.95195372794145	5	[7 3 1 6 0 4 5 0 6 0 1 0 5 10 3 4 2 4 0 1 6 1 3 1 2 0 3 0 2 4 0 4 3 1 2 8 0 0 1 1 0 5 2 3 0 4 1 2 2 1 1 3 5 4 5 2 1 1 4 3 8 3 2 1 2 0 1 12 1 0 2 2 5 1 0 1 1 4 4 4 0 1 2 0 3 1 4 0 0 1 2 5 0 3 6 1 3 1 10 1 2 2 0 2 3 4 7 3 0 0 2 0 2 1 3 4 2 0 0 0 3 0 2 1 4 2 3 1 1 6 0 0 1 0 4 1 6 1 7 2 5 0 5 1 2 9 0 4 2 1 2 1 2 3 6 1 2 1 2 1 8 0 6 1 4 1 7 0 0 0 0 3 1 3 1 0 5 1 1 2 2 4 2 2 2 3 2 5 0 5 2 0 4 0 0 0 4 1…	2.35161290322581	[0 0 0 5 5 5 5 8 12 14 18 24 34 45 69 88 114 139 188 248 310 374 443 526 619 703 791 880 962 1021 1075 1115 1166 1185 1210 1226 1234 1249 1253 1264 1265 1269 1270 1272 1273 1273 1273 1274 1274 1274 1274 1274 1274 1274 1274 1274 1274 1274 1274 1274 1274 1274 1274 1274 1274 1274 1274 1274 1274 1274 1274 1274 1274 1274 1274 1274 1274 1274 1274 1274 1274 1274 1274 1274 1274 1274 1274 1274 1274 1274 1…	657	352	699	216	934
397	397	429622	44	0.996096799375488	[0 0 0 0 0 0 0 4.4 4.4 4.4 4.4 4.666666666666667 5.166666666666667 4.6521739130434785 4.592592592592593 4.277777777777778 3.979591836734694 3.4225352112676055 3.1176470588235294 2.921259842519685 2.9483870967741934 2.8378378378378377 2.6489795918367345 2.4878892733564015 2.3093922651933703 2.123569794050343 1.8959537572254335 1.7525252525252526 1.57909604519774 1.4201680672268908 1.32560706401766…	180	0.05	124	142	151	173	224	238	186	149	92	20	109	136	141	149	203	203	157	102	69	12	network-italy	population-italy	degree-italy	empirical-full	12358	0	0	0	16.4883255503669	11.3032760382562	0.399654206823497	0.0538557993730408	2.95195372794145	5	[2 7 2 4 5 1 4 1 1 1 1 3 1 3 0 3 7 3 1 2 3 1 2 4 2 0 0 0 0 2 3 2 3 0 1 1 1 3 0 0 0 3 3 6 0 2 3 6 1 4 6 2 1 6 3 3 2 2 1 1 1 3 0 3 1 2 1 0 5 1 0 2 5 3 0 0 3 0 2 6 2 3 7 1 1 0 7 2 1 3 8 0 4 1 2 12 0 1 1 1 4 1 2 4 6 3 2 1 4 2 1 5 1 3 2 1 9 0 4 2 3 1 2 3 1 2 2 1 0 3 4 3 0 3 1 1 1 1 0 2 0 6 0 1 0 2 2 1 1 0 0 1 3 2 8 4 1 3 1 4 0 0 3 5 0 1 7 1 1 1 1 1 1 1 2 1 2 0 2 2 2 2 0 3 1 0 4 3 2 1 3 1 7 1 1 1 1 0 2…	2.30939226519337	[0 0 0 5 5 5 5 12 18 23 27 36 49 71 102 127 155 185 245 289 362 437 519 594 708 833 906 967 1040 1097 1148 1188 1220 1235 1244 1257 1263 1265 1269 1274 1277 1278 1279 1280 1281 1281 1281 1281 1281 1281 1281 1281 1281 1281 1281 1281 1281 1281 1281 1281 1281 1281 1281 1281 1281 1281 1281 1281 1281 1281 1281 1281 1281 1281 1281 1281 1281 1281 1281 1281 1281 1281 1281 1281 1281 1281 1281 1281 1281 12…	657	352	699	216	934
398	398	429622	45	0.996111975116641	[0 0 0 0 0 0 0 2.2 2.2 2.2 2.2 2.7142857142857144 3.272727272727273 3.4166666666666665 4.875 4.722222222222222 4.214285714285714 4.264705882352941 4 3.84375 3.357142857142857 3.1517857142857144 3.0071942446043165 2.88268156424581 2.7674418604651163 2.574626865671642 2.3846153846153846 2.1601941747572817 1.9397590361445782 1.7690972222222223 1.603244837758112 1.4928664072632944 1.3658256880733946 …	180	0.05	124	142	151	173	224	238	186	149	92	20	108	140	136	150	198	215	161	99	60	19	network-italy	population-italy	degree-italy	empirical-full	12358	0	0	0	16.4883255503669	11.3032760382562	0.399654206823497	0.0538557993730408	2.95195372794145	5	[0 2 2 2 9 3 0 6 2 2 6 1 7 1 0 1 6 6 3 0 0 3 1 8 1 0 0 1 1 0 5 5 2 3 1 6 3 0 1 3 4 5 3 2 5 3 0 6 5 1 4 3 2 1 4 2 1 0 1 2 2 1 1 0 0 2 3 0 5 0 2 3 3 0 7 5 1 8 1 4 3 5 2 0 2 12 0 0 11 4 0 3 2 0 3 4 3 5 7 3 2 1 3 8 10 7 2 2 2 3 1 4 8 0 1 6 5 2 4 7 4 1 1 0 1 1 0 2 1 2 1 0 0 1 1 3 3 2 4 3 4 1 0 1 3 4 2 6 5 3 0 1 5 1 1 2 5 3 1 4 5 8 1 6 1 5 2 3 3 7 1 2 1 0 4 3 1 3 0 5 2 0 0 5 2 3 5 1 6 2 8 3 6 2 1 0 10 …	2.76744186046512	[0 0 0 5 5 5 5 7 11 12 16 18 28 34 46 64 84 112 139 179 215 268 338 412 498 576 678 771 872 947 1014 1087 1143 1174 1200 1226 1243 1251 1258 1266 1269 1273 1275 1280 1282 1282 1283 1283 1284 1285 1285 1285 1285 1285 1286 1286 1286 1286 1286 1286 1286 1286 1286 1286 1286 1286 1286 1286 1286 1286 1286 1286 1286 1286 1286 1286 1286 1286 1286 1286 1286 1286 1286 1286 1286 1286 1286 1286 1286 1286 128…	657	352	699	216	934
399	399	429622	46	0.996090695856138	[0 0 0 0 0 0 0 1.8 1.8 1.8 1.8 2.6666666666666665 2.7 2.8333333333333335 2.7857142857142856 3 3.05 3.769230769230769 3.6470588235294117 3.888888888888889 3.7735849056603774 4 3.752808988764045 3.4745762711864407 3.169811320754717 2.9054726368159205 2.6144578313253013 2.3540983606557377 2.199481865284974 2.0042194092827006 1.8545454545454545 1.6987381703470033 1.570644718792867 1.425273390036452 1…	180	0.05	124	142	151	173	224	238	186	149	92	20	109	133	135	155	206	209	151	104	63	14	network-italy	population-italy	degree-italy	empirical-full	12358	0	0	0	16.4883255503669	11.3032760382562	0.399654206823497	0.0538557993730408	2.95195372794145	5	[3 10 4 0 7 6 8 3 8 5 3 0 3 1 11 1 4 5 3 1 4 3 7 4 2 2 2 7 3 0 3 3 3 1 2 0 4 0 6 5 3 1 5 2 1 0 1 4 2 6 2 1 1 3 0 2 1 4 0 6 2 4 5 5 0 2 3 1 1 3 6 1 2 7 1 2 3 4 0 1 5 5 0 3 3 2 6 5 8 1 0 2 2 3 1 3 1 3 2 2 2 1 2 2 1 5 1 5 8 0 2 0 2 5 5 0 3 7 0 1 11 2 6 3 3 1 9 1 3 5 5 6 9 0 2 4 8 1 8 1 3 0 6 0 2 5 0 2 11 2 6 1 2 5 1 2 6 6 2]	3.16981132075472	[0 0 0 5 5 5 5 9 10 12 14 17 20 26 34 45 53 66 89 118 159 201 249 305 386 474 550 634 729 823 914 1006 1085 1130 1169 1200 1222 1241 1258 1264 1268 1274 1276 1278 1279 1279 1279 1279 1279 1279 1279 1279 1279 1279 1279 1279 1279 1279 1279 1279 1279 1279 1279 1279 1279 1279 1279 1279 1279 1279 1279 1279 1279 1279 1279 1279 1279 1279 1279 1279 1279 1279 1279 1279 1279 1279 1279 1279 1279 1279 1279 1…	657	352	699	216	934
400	400	429622	47	0.996050552922591	[0 0 0 0 0 0 0 2.2 2.2 2.2 2.2 2.2 3.125 3.3076923076923075 3.3125 3.3125 3.5714285714285716 3.7333333333333334 3.675 3.782608695652174 3.707692307692308 3.4615384615384617 3.2314814814814814 3.0434782608695654 2.934065934065934 2.7224669603524227 2.550185873605948 2.3313782991202348 2.103286384976526 1.9115913555992141 1.7679180887372015 1.572871572871573 1.420854271356784 1.3367463026166098 1.2…	180	0.05	124	142	151	173	224	238	186	149	92	20	107	137	136	151	205	203	151	100	63	13	network-italy	population-italy	degree-italy	empirical-full	12358	0	0	0	16.4883255503669	11.3032760382562	0.399654206823497	0.0538557993730408	2.95195372794145	5	[2 5 4 1 3 2 3 9 3 3 2 7 2 0 9 11 2 4 1 1 1 7 4 4 0 5 4 2 2 2 6 1 6 2 0 5 3 0 5 3 7 2 1 6 1 3 1 4 3 1 1 2 0 4 3 2 4 0 1 6 2 4 6 3 4 5 5 1 3 4 1 2 5 3 3 0 7 6 2 3 8 3 11 2 2 2 2 4 3 3 1 0 4 1 3 2 0 3 1 0 6 1 2 3 9 1 3 0 4 4 2 7 0 0 2 1 0 0 1 2 1 3 3 5 3 1 7 4 0 4 1 3 1 1 2 0 4 1 0 2 2 2 6 1 7 5 4 3 0 3 1 5 0 3 4 7 4 5 1 0 4 2 2 5 1 0 8 3 1 3 5 3 5 2 4 3 3 1 3 3 1 3]	2.93406593406593	[0 0 0 5 5 5 5 5 8 13 16 16 21 30 40 46 65 78 108 138 182 227 269 341 426 509 586 693 796 879 958 1019 1078 1124 1155 1182 1213 1225 1239 1250 1255 1258 1260 1261 1262 1263 1264 1264 1265 1265 1266 1266 1266 1266 1266 1266 1266 1266 1266 1266 1266 1266 1266 1266 1266 1266 1266 1266 1266 1266 1266 1266 1266 1266 1266 1266 1266 1266 1266 1266 1266 1266 1266 1266 1266 1266 1266 1266 1266 1266 1266 1…	657	352	699	216	934
401	401	429622	48	0.996044303797468	[0 0 0 0 0 0 0 2.6 2.6 2.6 2.6 2.5 3.9285714285714284 3.9285714285714284 3.7777777777777777 3.7777777777777777 3.4571428571428573 3.3617021276595747 3 3.1818181818181817 3 2.896551724137931 2.9029850746268657 2.808139534883721 2.650943396226415 2.546153846153846 2.345679012345679 2.201550387596899 2.010752688172043 1.804270462633452 1.6238670694864048 1.5080645161290323 1.391304347826087 1.287431…	180	0.05	124	142	151	173	224	238	186	149	92	20	103	136	137	147	201	202	155	99	69	15	network-italy	population-italy	degree-italy	empirical-full	12358	0	0	0	16.4883255503669	11.3032760382562	0.399654206823497	0.0538557993730408	2.95195372794145	5	[5 0 2 2 1 4 2 0 1 2 1 2 6 7 2 2 0 0 1 2 5 5 1 5 3 2 0 1 4 2 4 3 8 3 1 3 3 3 6 4 3 1 0 2 3 1 1 2 2 2 2 9 2 2 4 4 2 7 1 5 3 3 1 3 1 3 1 0 1 3 1 3 8 1 5 3 0 3 5 0 3 4 1 2 7 1 1 5 0 7 3 5 1 5 4 5 3 3 2 1 4 3 6 7 0 1 2 4 0 7 4 1 2 5 2 1 5 0 4 4 1 0 5 2 0 3 1 0 0 4 4 2 5 4 1 1 6 1 0 3 1 5 3 5 5 2 8 2 7 3 6 0 3 8 1 2 1 5 3 0 3 2 1 2 4 5 0 0 5 0 0 7 0 3 5 0 5 2 1 4 3 1 4 0 7 0 0 1 6 3 2 2 1 2 2 2 1 1 1 …	2.65094339622642	[0 0 0 5 5 5 5 8 14 14 18 18 35 47 57 66 89 116 134 172 212 260 324 387 465 562 662 744 828 915 991 1052 1112 1148 1177 1196 1215 1230 1235 1248 1250 1253 1255 1259 1262 1263 1264 1264 1264 1264 1264 1264 1264 1264 1264 1264 1264 1264 1264 1264 1264 1264 1264 1264 1264 1264 1264 1264 1264 1264 1264 1264 1264 1264 1264 1264 1264 1264 1264 1264 1264 1264 1264 1264 1264 1264 1264 1264 1264 1264 1264…	657	352	699	216	934
402	402	429622	49	0.996114996114996	[0 0 0 0 0 0 0 6 6 6 6 5.375 4.095238095238095 4.111111111111111 3.8 3.625 3.406779661016949 3.0759493670886076 2.9134615384615383 2.8346456692913384 2.8193548387096774 2.6785714285714284 2.646090534979424 2.4693877551020407 2.36046511627907 2.1449275362318843 1.8850574712643677 1.7301324503311257 1.5907780979827089 1.47141041931385 1.3524774774774775 1.25564681724846 1.1950048030739673 1.1406533…	180	0.05	124	142	151	173	224	238	186	149	92	20	110	141	139	150	198	213	150	108	62	16	network-italy	population-italy	degree-italy	empirical-full	12358	0	0	0	16.4883255503669	11.3032760382562	0.399654206823497	0.0538557993730408	2.95195372794145	5	[1 6 1 2 7 0 1 1 3 4 6 2 1 3 2 2 1 1 3 1 0 4 1 2 2 5 1 1 0 0 5 1 0 3 3 0 2 2 4 0 1 5 0 0 1 1 4 1 0 2 1 1 3 8 0 1 2 6 0 3 0 1 2 7 2 3 1 1 3 1 7 4 3 3 1 2 0 1 9 4 2 10 0 5 1 0 0 5 1 1 1 9 9 2 1 2 2 8 12 2 3 0 1 2 1 1 4 8 7 2 1 1 1 1 3 6 5 8 2 2 7 3 0 1 2 5 0 2 0 2 2 1 1 0 1 6 0 0 3 2 3 0 4 1 0 2 1 1 1 2 1 1 6 4 4 5 5 0 9 9 2 1 0 1 0 1 2 1 2 0 1 1 0 0 1 4 1 6 2 0 1 0 4 5 3 6 1 1 5 0 1 1 2 1 1 3 0 4 …	2.36046511627907	[0 0 0 5 5 5 5 8 21 27 35 40 59 79 104 127 155 196 243 294 344 414 522 604 694 787 888 974 1041 1102 1145 1189 1215 1238 1257 1269 1276 1278 1280 1280 1282 1285 1285 1285 1285 1286 1286 1286 1287 1287 1287 1287 1287 1287 1287 1287 1287 1287 1287 1287 1287 1287 1287 1287 1287 1287 1287 1287 1287 1287 1287 1287 1287 1287 1287 1287 1287 1287 1287 1287 1287 1287 1287 1287 1287 1287 1287 1287 1287 128…	657	352	699	216	934
403	403	429622	50	0.996028594122319	[0 0 0 0 0 0 0 1 1 1 1 1.2857142857142858 2.375 2.375 2.6 2.6 2.5384615384615383 2.8125 3.08 3.142857142857143 3.0625 3.1538461538461537 3.2745098039215685 3.4242424242424243 3.2470588235294118 3.233009708737864 3.0387596899224807 2.9556962025316458 2.591743119266055 2.4652014652014653 2.3405572755417956 2.2068062827225132 1.9847826086956522 1.8186813186813187 1.6562009419152277 1.505464480874317…	180	0.05	124	142	151	173	224	238	186	149	92	20	108	134	135	149	200	209	152	106	54	12	network-italy	population-italy	degree-italy	empirical-full	12358	0	0	0	16.4883255503669	11.3032760382562	0.399654206823497	0.0538557993730408	2.95195372794145	5	[8 4 2 7 1 3 3 10 3 2 5 3 4 6 9 8 3 4 3 6 3 1 0 5 3 1 2 4 1 1 3 1 1 5 3 4 2 1 4 0 0 3 2 2 0 5 8 4 1 4 3 0 2 3 0 1 1 3 5 3 0 1 0 2 2 6 6 3 0 3 4 5 1 9 6 0 6 5 2 4 8 2 4 5 3]	3.24705882352941	[0 0 0 5 5 5 5 7 8 8 10 10 13 16 25 28 32 39 51 66 85 103 129 158 218 273 323 382 460 546 637 732 824 912 981 1044 1090 1124 1153 1188 1212 1226 1234 1241 1245 1249 1251 1253 1256 1256 1256 1257 1258 1258 1258 1258 1258 1258 1259 1259 1259 1259 1259 1259 1259 1259 1259 1259 1259 1259 1259 1259 1259 1259 1259 1259 1259 1259 1259 1259 1259 1259 1259 1259 1259 1259 1259 1259 1259 1259 1259 1259 1259…	657	352	699	216	934
505	505	6378147	1	0.994511525795829	[0 0 0 0 0 0 0 0.8 0.8 0.8 0.8 1.3333333333333333 1.3333333333333333 1.7777777777777777 1.7777777777777777 1.9090909090909092 2.0833333333333335 1.8666666666666667 1.7222222222222223 1.75 1.565217391304348 1.6785714285714286 1.911764705882353 1.9428571428571428 1.894736842105263 2.2142857142857144 2.076923076923077 2.017543859649123 1.8805970149253732 1.8734177215189873 1.9333333333333333 1.89622…	180	0.05	124	142	151	173	224	238	186	149	92	20	86	108	113	109	141	147	101	57	43	6	network-italy	population-italy	degree-germany	empirical-full	5662	0	0	0	7.55436957971981	6.83274916860727	0.435334405216014	0.115415030730171	3.80024659250925	7	[1 0 1 0 4 4 3 1 2 0 4 1 4 1 2 1 1 0 7 4 1 1 0 5 1 0 3 1 0 2 2 2 2 0 0 1 8 2]	1.89473684210526	[0 0 0 5 5 5 5 6 6 9 9 11 12 15 18 20 23 28 34 35 38 42 52 57 67 79 90 106 116 132 152 171 192 219 244 273 303 338 374 405 447 480 529 573 608 639 668 705 736 759 770 783 804 822 832 841 847 852 863 869 876 877 879 883 886 890 894 896 896 898 898 902 903 906 906 907 907 907 908 909 909 909 909 910 910 911 911 911 911 911 911 911 911 911 911 911 911 911 911 911 911 911 911 911 911 911 911 911 911 …	290	202	359	209	941
506	506	6378147	2	0.994720168954593	[0 0 0 0 0 0 0 0.8 0.8 0.8 0.8 1 1.2857142857142858 1.625 1.5555555555555556 1.8 1.8 1.8333333333333333 1.875 1.7894736842105263 1.8571428571428572 1.8571428571428572 2 2.15625 2.3333333333333335 2.0952380952380953 1.934782608695652 1.9454545454545455 1.8285714285714285 1.8076923076923077 1.7674418604651163 1.6565656565656566 1.780701754385965 1.7338709677419355 1.7357142857142858 1.7354838709677…	180	0.05	124	142	151	173	224	238	186	149	92	20	98	114	106	116	156	126	98	75	42	16	network-italy	population-italy	degree-germany	empirical-full	5662	0	0	0	7.55436957971981	6.83274916860727	0.435334405216014	0.115415030730171	3.80024659250925	7	[0 4 1 3 1 6 8 0 1 12 2 1 3 0 1 2 1 4 3 1 0 1 4 4 3 2 1 1 2 2 1 4 0 2 0 3]	2.33333333333333	[0 0 0 5 5 5 5 6 7 8 9 10 10 12 16 19 21 21 25 32 36 42 46 55 70 78 86 99 114 124 140 155 173 196 219 249 265 292 327 365 391 423 460 501 540 581 606 640 681 710 743 768 787 810 838 854 869 880 893 901 912 921 925 929 933 935 937 938 942 944 944 944 946 947 947 947 947 947 947 947 947 947 947 947 947 947 947 947 947 947 947 947 947 947 947 947 947 947 947 947 947 947 947 947 947 947 947 947 947 9…	290	202	359	209	941
507	507	6378147	3	0.994736842105263	[0 0 0 0 0 0 0 2.4 2.4 2.4 2.4 2.2222222222222223 2.8 2.2142857142857144 2.0588235294117645 2.263157894736842 2.125 2.2222222222222223 2.0833333333333335 1.9285714285714286 2.0851063829787235 2.0943396226415096 2.1666666666666665 2.211267605633803 2.0229885057471266 1.9405940594059405 1.9739130434782608 1.927007299270073 1.9150326797385622 1.869047619047619 1.8105263157894738 1.7627906976744185 1…	180	0.05	124	142	151	173	224	238	186	149	92	20	88	108	108	109	152	141	101	78	50	15	network-italy	population-italy	degree-germany	empirical-full	5662	0	0	0	7.55436957971981	6.83274916860727	0.435334405216014	0.115415030730171	3.80024659250925	7	[8 2 2 1 5 1 0 1 2 6 1 5 2 2 0 0 2 1 0 0 2 6 1 3 0 0 3 0 1 3 5 0 1 5 0 1 1 0 2 1 2 3 1 3 2 5 2 3 1 0 1 6 8 4 0 1 11 0 0 6 2 2 3 0 1 2 1 0 2 1 2 4 1 4 4 1 1 0 0 1 2 2 3 0 1 1 0]	2.02298850574713	[0 0 0 5 5 5 5 9 10 14 17 19 24 27 36 42 47 53 60 71 87 101 115 137 153 168 190 215 243 280 310 342 366 404 440 477 515 558 589 627 659 691 725 769 790 813 824 844 858 872 888 893 899 907 913 915 919 927 932 934 938 941 942 944 947 947 947 948 948 949 949 949 949 949 950 950 950 950 950 950 950 950 950 950 950 950 950 950 950 950 950 950 950 950 950 950 950 950 950 950 950 950 950 950 950 950 950…	290	202	359	209	941
508	508	6378147	4	0.994450610432852	[0 0 0 0 0 0 0 1.6 1.6 1.6 1.6 2.625 2.3 2.1818181818181817 2.076923076923077 1.9411764705882353 1.95 1.8571428571428572 1.9 1.8181818181818181 1.837837837837838 1.8571428571428572 2.130434782608696 2 2.109375 1.9452054794520548 1.9113924050632911 1.7472527472527473 1.7009345794392523 1.6129032258064515 1.5955882352941178 1.5394736842105263 1.559748427672956 1.5494505494505495 1.5729166666666667 …	180	0.05	124	142	151	173	224	238	186	149	92	20	91	110	110	103	141	131	91	69	41	14	network-italy	population-italy	degree-germany	empirical-full	5662	0	0	0	7.55436957971981	6.83274916860727	0.435334405216014	0.115415030730171	3.80024659250925	7	[1 0 0 1 1 1 1 1 0 0 1 0 8 1 0 4 0 0 2 1 7 1 0 1 9 3 2 0 9 2 5 4 1 6 4 1 1 0 0 5 1 2 0 1 0 7 1 2 4 1 2 1 2 4 3 2 1 0 0 2 3 5 5 2]	2.109375	[0 0 0 5 5 5 5 8 10 11 13 17 20 21 30 33 37 42 46 52 64 73 79 91 107 124 136 152 159 182 192 220 227 254 279 309 326 360 388 415 449 479 512 543 571 594 633 661 685 708 734 748 763 784 800 805 814 823 832 839 847 854 861 863 870 873 877 878 879 882 885 886 887 888 888 890 890 891 891 892 892 893 893 893 896 896 896 896 897 898 898 899 900 900 900 901 901 901 901 901 901 901 901 901 901 901 901 90…	290	202	359	209	941
509	509	6378147	5	0.994444444444444	[0 0 0 0 0 0 0 1.4 1.4 1.4 1.4 1.5714285714285714 1.625 1.8181818181818181 1.8333333333333333 1.9285714285714286 1.9333333333333333 1.7647058823529411 1.9090909090909092 1.7777777777777777 1.7333333333333334 1.8484848484848484 2.2564102564102564 2.1951219512195124 2.0638297872340425 2.142857142857143 2.0294117647058822 1.9876543209876543 1.923913043478261 1.9903846153846154 1.9043478260869566 1.8…	180	0.05	124	142	151	173	224	238	186	149	92	20	91	111	86	107	143	131	102	69	49	11	network-italy	population-italy	degree-germany	empirical-full	5662	0	0	0	7.55436957971981	6.83274916860727	0.435334405216014	0.115415030730171	3.80024659250925	7	[2 0 4 2 1 2 0 8 3 3 0 1 2 4 1 1 3 1 0 2 2 4 3 2 0 1 1 2 0 0 4 2 2 4 2 5 2 2 2 1 1 2 2 2 2 0 7]	2.06382978723404	[0 0 0 5 5 5 5 7 8 11 12 14 15 17 22 27 30 33 39 41 47 56 68 81 92 104 115 136 155 173 193 226 250 280 316 351 392 436 477 511 555 594 618 660 701 727 738 756 775 799 816 828 832 836 843 852 854 859 862 868 876 882 885 886 888 890 893 894 896 897 899 900 900 900 900 900 900 900 900 900 900 900 900 900 900 900 900 900 900 900 900 900 900 900 900 900 900 900 900 900 900 900 900 900 900 900 900 900 …	290	202	359	209	941
510	510	6378147	6	0.994438264738598	[0 0 0 0 0 0 0 2 2 2 2 2.5 2.3333333333333335 2.25 2.6 2.473684210526316 2.590909090909091 2.5416666666666665 2.4166666666666665 2.3846153846153846 2.152173913043478 1.9642857142857142 1.911764705882353 1.9285714285714286 1.7959183673469388 1.7843137254901962 1.894736842105263 1.9477611940298507 1.9591836734693877 1.901840490797546 1.7277486910994764 1.6238532110091743 1.6150793650793651 1.562724…	180	0.05	124	142	151	173	224	238	186	149	92	20	89	101	98	104	144	135	104	66	43	15	network-italy	population-italy	degree-germany	empirical-full	5662	0	0	0	7.55436957971981	6.83274916860727	0.435334405216014	0.115415030730171	3.80024659250925	7	[0 1 1 1 2 1 3 0 1 4 1 3 6 1 1 0 0 1 6 3 2 2 2 2 6 3 1 3 3 3 1 2 1 0 0 3 1 3 3 0 2 0 2 2 5 0 1 2 1 2 0 2 1 0 0 0 0 3 5 1 4 1 1 2 0 2 1 1 0 8 3 2 0 6 7 0 1 4 0 3 0 2 2 0 2 3 0 0 0 2 1 4 2 1 0 2 2 1]	1.79591836734694	[0 0 0 5 5 5 5 8 9 12 15 19 22 24 36 39 46 56 68 84 98 102 114 134 147 163 191 218 252 279 301 320 356 393 427 459 483 512 546 576 611 634 658 679 701 720 744 768 790 801 813 818 831 835 843 852 855 858 861 865 869 869 872 878 878 879 884 885 885 885 888 890 891 892 893 893 894 894 894 894 895 895 895 897 898 898 898 899 899 899 899 899 899 899 899 899 899 899 899 899 899 899 899 899 899 899 899 …	290	202	359	209	941
511	511	6378147	7	0.994350282485876	[0 0 0 0 0 0 0 2.6 2.6 2.6 2.6 2.272727272727273 2.230769230769231 2.1333333333333333 2 2.0476190476190474 1.84 1.7 1.8235294117647058 1.8055555555555556 1.8409090909090908 1.7826086956521738 1.9230769230769231 2.1639344262295084 2.217391304347826 2.2025316455696204 2.2808988764044944 2.087378640776699 1.9658119658119657 1.8472222222222223 1.7176470588235293 1.7486910994764397 1.6807511737089202 …	180	0.05	124	142	151	173	224	238	186	149	92	20	88	94	108	114	142	124	96	64	38	17	network-italy	population-italy	degree-germany	empirical-full	5662	0	0	0	7.55436957971981	6.83274916860727	0.435334405216014	0.115415030730171	3.80024659250925	7	[2 2 0 6 3 0 0 2 1 2 1 2 1 0 1 8 1 1 1 3 0 1 4 1 0 0 1 1 1 2 3 0 1 4 1 0 1 5 1 1 1 8 1 1 4 1 2 1 1 0 4 0 1 10 0 3 3 1 3 9 4 8 2 1 7 3 5 1 3]	2.21739130434783	[0 0 0 5 5 5 5 11 13 15 18 21 25 30 34 36 44 46 52 61 69 79 89 103 117 144 170 191 213 235 265 290 318 352 383 415 446 483 508 537 568 592 621 650 680 702 720 736 755 767 784 792 806 816 826 833 843 851 856 862 866 871 871 873 873 875 876 878 879 880 882 882 882 883 884 884 885 885 885 885 885 885 885 885 885 885 885 885 885 885 885 885 885 885 885 885 885 885 885 885 885 885 885 885 885 885 885 …	290	202	359	209	941
512	512	6378147	8	0.994663820704376	[0 0 0 0 0 0 0 0.8 0.8 0.8 0.8 1.5 1.5 1.5 2.111111111111111 2 1.8333333333333333 1.6428571428571428 1.6666666666666667 1.7 1.9130434782608696 1.8148148148148149 1.7878787878787878 2.0833333333333335 2.051282051282051 2.0217391304347827 1.96 2.126984126984127 1.9722222222222223 2.152941176470588 2.1555555555555554 2.1192660550458715 1.9767441860465116 1.9097222222222223 1.8901734104046244 1.80975…	180	0.05	124	142	151	173	224	238	186	149	92	20	91	108	116	112	152	140	89	72	44	13	network-italy	population-italy	degree-germany	empirical-full	5662	0	0	0	7.55436957971981	6.83274916860727	0.435334405216014	0.115415030730171	3.80024659250925	7	[1 1 5 2 0 7 1 3 1 0 2 0 0 2 5 1 3 4 1 7 7 1 5 0 2 0 1 0 0 2 0 5 2 2 5 1 0 1 0]	2.05128205128205	[0 0 0 5 5 5 5 6 6 8 9 10 12 14 18 20 23 27 33 36 39 46 50 63 72 85 90 109 129 144 173 205 228 247 282 321 360 392 424 444 482 516 558 585 620 645 675 705 722 752 780 792 810 826 839 847 858 865 879 886 892 898 903 907 912 914 915 919 920 921 922 924 927 928 929 930 931 931 933 933 935 936 936 936 936 937 937 937 937 937 937 937 937 937 937 937 937 937 937 937 937 937 937 937 937 937 937 937 937 …	290	202	359	209	941
513	513	6378147	9	0.994475138121547	[0 0 0 0 0 0 0 0.4 0.4 0.4 0.4 0.42857142857142855 0.42857142857142855 0.42857142857142855 0.42857142857142855 0.42857142857142855 0.5 0.5 0.5 0.5 0.5 0.8888888888888888 0.8888888888888888 0.8888888888888888 0.8888888888888888 1.4 1.2727272727272727 1.0769230769230769 1.0769230769230769 1.2666666666666666 1.2666666666666666 1.2666666666666666 1.263157894736842 1.25 1.25 1.25 1.48 1.55555555555555…	180	0.05	124	142	151	173	224	238	186	149	92	20	94	112	97	109	144	131	92	65	44	17	network-italy	population-italy	degree-germany	empirical-full	5662	0	0	0	7.55436957971981	6.83274916860727	0.435334405216014	0.115415030730171	3.80024659250925	7	[0 0 0 4 0 2 1 1 0]	0.888888888888889	[0 0 0 5 5 5 5 7 7 7 7 7 8 8 8 8 8 9 9 9 9 10 11 13 13 15 15 15 19 20 20 20 25 27 29 30 31 38 44 51 55 58 61 67 86 96 102 118 137 151 174 198 217 239 264 288 315 350 388 421 457 509 536 568 596 630 656 692 717 748 768 796 812 826 839 851 857 867 875 883 885 886 890 897 899 900 901 902 902 903 904 904 904 904 905 905 905 905 905 905 905 905 905 905 905 905 905 905 905 905 905 905 905 905 905 905 9…	290	202	359	209	941
514	514	6378147	10	0.994582881906826	[0 0 0 0 0 0 0 1.6 1.6 1.6 1.6 1.6 1.9090909090909092 1.9166666666666667 2 2 1.9473684210526316 1.9545454545454546 2.0833333333333335 2.103448275862069 2.303030303030303 2.2051282051282053 2.1818181818181817 2.1132075471698113 2.05 2.0273972602739727 1.9550561797752808 1.907216494845361 1.9541284403669725 1.9140625 1.8888888888888888 1.8823529411764706 1.877659574468085 1.819905213270142 1.775862…	180	0.05	124	142	151	173	224	238	186	149	92	20	84	112	102	113	137	149	107	59	48	12	network-italy	population-italy	degree-germany	empirical-full	5662	0	0	0	7.55436957971981	6.83274916860727	0.435334405216014	0.115415030730171	3.80024659250925	7	[1 2 0 0 5 2 1 1 1 1 2 1 3 5 0 5 3 2 3 3 2 1 4 0 3 1 0 6 5 0 4 2 2 2 5 1 2 2 4 2 1 1 4 5 1 2 1 2 1 1 0 3 1 2 0 3 0 1 3 2]	2.05	[0 0 0 5 5 5 5 5 11 12 13 13 19 22 24 29 33 39 44 53 60 73 89 97 109 128 144 170 188 211 232 270 309 348 373 407 437 480 514 549 596 627 658 693 711 742 769 790 808 821 839 849 863 874 881 890 896 905 907 910 912 917 919 919 920 921 922 922 922 922 922 922 923 923 923 923 923 923 923 923 923 923 923 923 923 923 923 923 923 923 923 923 923 923 923 923 923 923 923 923 923 923 923 923 923 923 923 92…	290	202	359	209	941
515	515	6378147	11	0.994523548740416	[0 0 0 0 0 0 0 0.8 0.8 0.8 0.8 0.8333333333333334 0.8333333333333334 0.75 0.6666666666666666 0.6666666666666666 0.6666666666666666 0.8181818181818182 0.8181818181818182 0.8181818181818182 0.8181818181818182 1 1.5 1.5 1.5 1.625 1.588235294117647 1.3636363636363635 1.4583333333333333 1.5 1.4642857142857142 1.3870967741935485 1.588235294117647 1.5675675675675675 1.6666666666666667 1.6590909090909092…	180	0.05	124	142	151	173	224	238	186	149	92	20	96	108	105	106	149	137	104	60	39	9	network-italy	population-italy	degree-germany	empirical-full	5662	0	0	0	7.55436957971981	6.83274916860727	0.435334405216014	0.115415030730171	3.80024659250925	7	[1 2 3 2 1 1 1 7 0 3 0 0 0 0]	1.5	[0 0 0 5 5 5 5 6 6 8 9 9 9 11 11 11 11 12 14 14 14 16 17 22 24 26 28 31 34 37 42 44 50 56 63 68 79 88 95 109 129 146 162 179 207 236 261 295 329 359 379 403 438 473 513 541 573 604 639 673 697 726 749 776 803 816 825 837 853 862 873 879 887 893 899 904 905 908 908 910 910 912 912 912 912 913 913 913 913 913 913 913 913 913 913 913 913 913 913 913 913 913 913 913 913 913 913 913 913 913 913 913 91…	290	202	359	209	941
516	516	6378147	12	0.994469026548673	[0 0 0 0 0 0 0 1.2 1.2 1.2 1.2 1.2 1.7777777777777777 1.7272727272727273 1.7272727272727273 1.7272727272727273 2.1333333333333333 2.4705882352941178 2.25 2.272727272727273 2.3333333333333335 2.2777777777777777 2.0444444444444443 2.0425531914893615 1.981818181818182 2 2 1.946236559139785 1.8415841584158417 1.7894736842105263 1.8244274809160306 1.7908496732026145 1.7777777777777777 1.82608695652173…	180	0.05	124	142	151	173	224	238	186	149	92	20	83	106	100	111	158	132	99	64	44	7	network-italy	population-italy	degree-germany	empirical-full	5662	0	0	0	7.55436957971981	6.83274916860727	0.435334405216014	0.115415030730171	3.80024659250925	7	[1 2 1 0 0 0 2 2 5 3 1 2 1 0 7 2 2 2 0 2 0 1 0 0 3 5 0 0 0 4 1 3 0 3 2 9 1 1 0 6 5 4 1 2 0 3 1 2 2 0 4 2 4 0 5]	1.98181818181818	[0 0 0 5 5 5 5 5 9 11 11 11 15 17 20 22 30 36 45 47 55 63 79 93 101 114 131 153 171 184 207 233 264 300 333 363 419 459 497 522 567 613 638 665 695 731 757 777 795 812 832 843 859 864 869 871 877 883 887 889 891 891 893 895 895 897 897 899 900 901 901 901 902 902 902 902 903 903 903 903 903 904 904 904 904 904 904 904 904 904 904 904 904 904 904 904 904 904 904 904 904 904 904 904 904 904 904 904…	290	202	359	209	941
517	517	6378147	13	0.994714587737844	[0 0 0 0 0 0 0 0.8 0.8 0.8 0.8 1.4285714285714286 1.4285714285714286 1.375 1.4444444444444444 1.8181818181818181 1.6666666666666667 1.8571428571428572 2.125 1.95 2.727272727272727 2.6666666666666665 3.096774193548387 3.0277777777777777 2.760869565217391 2.3859649122807016 2.236111111111111 2.0760869565217392 2.1588785046728973 2.153225806451613 2.092857142857143 1.9146341463414633 1.8723404255319…	180	0.05	124	142	151	173	224	238	186	149	92	20	97	114	92	107	152	151	98	78	46	11	network-italy	population-italy	degree-germany	empirical-full	5662	0	0	0	7.55436957971981	6.83274916860727	0.435334405216014	0.115415030730171	3.80024659250925	7	[1 2 7 7 0 0 0 6 1 1 5 3 0 4 9 6 0 0 2 2 5 1 4 2 4 0 0 13 1 2 1 4 3 0 0 8 1 0 2 0 0 6 4 6 2 2]	2.76086956521739	[0 0 0 5 5 5 5 7 7 8 9 11 12 14 16 20 22 24 31 36 46 57 72 92 107 124 140 164 188 226 250 290 315 352 391 443 480 512 561 601 632 670 706 734 765 794 814 827 843 858 871 880 890 903 911 913 919 925 931 933 936 936 937 941 942 943 944 944 945 946 946 946 946 946 946 946 946 946 946 946 946 946 946 946 946 946 946 946 946 946 946 946 946 946 946 946 946 946 946 946 946 946 946 946 946 946 946 946 9…	290	202	359	209	941
518	518	6378147	14	0.994541484716157	[0 0 0 0 0 0 0 2.2 2.2 2.2 2.2 1.875 1.6666666666666667 2.3076923076923075 2.5625 2.6666666666666665 2.5789473684210527 2.3076923076923075 2.064516129032258 1.975 2.0208333333333335 2.018181818181818 1.9333333333333333 1.9242424242424243 1.853658536585366 1.8602150537634408 1.809090909090909 1.8016528925619835 1.7720588235294117 1.7748344370860927 1.7692307692307692 1.7708333333333333 1.727699530…	180	0.05	124	142	151	173	224	238	186	149	92	20	95	106	93	101	150	140	107	67	45	12	network-italy	population-italy	degree-germany	empirical-full	5662	0	0	0	7.55436957971981	6.83274916860727	0.435334405216014	0.115415030730171	3.80024659250925	7	[0 0 1 7 0 0 0 1 4 0 4 0 0 8 4 2 0 2 4 0 1 3 0 1 3 2 4 0 3 1 3 4 2 1 1 3 0 1 2 2 4 0 1 2 1 2 0 0 3 7 0 0 3 0 0 2 1 1 3 2 0 3 10 1 1 0 0 1 5 1 1 0 2 5 0 4 2 0 5 1 1 3]	1.85365853658537	[0 0 0 5 5 5 5 8 9 13 16 18 19 26 31 40 48 55 60 66 82 93 110 121 136 151 169 192 213 239 260 293 331 362 393 432 475 516 558 588 620 654 686 709 735 752 770 790 805 819 827 834 843 854 860 863 872 874 884 889 899 900 903 906 909 910 910 911 913 913 914 914 914 914 914 915 916 916 916 916 916 916 916 916 916 916 916 916 916 916 916 916 916 916 916 916 916 916 916 916 916 916 916 916 916 916 916 9…	290	202	359	209	941
519	519	6378147	15	0.994425863991081	[0 0 0 0 0 0 0 0.8 0.8 0.8 0.8 0.8 0.8 1.1428571428571428 1.6666666666666667 1.6666666666666667 1.6666666666666667 1.6666666666666667 1.5454545454545454 1.6428571428571428 1.7647058823529411 1.55 1.4761904761904763 1.6363636363636365 1.8461538461538463 1.8333333333333333 2.3333333333333335 2.27027027027027 2.238095238095238 2.108695652173913 1.9491525423728813 2.0704225352112675 2.134146341463414…	180	0.05	124	142	151	173	224	238	186	149	92	20	87	102	111	106	149	138	92	65	33	14	network-italy	population-italy	degree-germany	empirical-full	5662	0	0	0	7.55436957971981	6.83274916860727	0.435334405216014	0.115415030730171	3.80024659250925	7	[2 2 1 1 6 3 2 0 4 2 0 1 0 1 3 3 1 1 0 1 2 3 3 0 5 1]	1.84615384615385	[0 0 0 5 5 5 5 5 5 7 9 9 9 9 11 14 17 20 21 22 26 30 36 37 42 46 59 71 82 94 101 120 134 161 186 206 225 247 272 297 326 356 378 406 431 470 505 535 562 596 622 642 672 700 722 743 765 784 795 809 821 831 841 843 854 860 867 872 879 879 883 883 884 886 889 890 892 893 893 893 896 896 896 896 897 897 897 897 897 897 897 897 897 897 897 897 897 897 897 897 897 897 897 897 897 897 897 897 897 897 89…	290	202	359	209	941
520	520	6378147	16	0.994523548740416	[0 0 0 0 0 0 0 3 3 3 3 3.125 2.6 2 1.95 2.4545454545454546 2.44 2.3214285714285716 2.1944444444444446 2.0681818181818183 1.9454545454545455 1.8852459016393444 1.8611111111111112 1.8674698795180722 1.913978494623656 1.9423076923076923 1.8928571428571428 1.9761904761904763 1.8838709677419354 1.8202247191011236 1.739795918367347 1.7009345794392523 1.6694214876033058 1.5857142857142856 1.525806451612…	180	0.05	124	142	151	173	224	238	186	149	92	20	88	108	103	105	147	143	96	80	32	11	network-italy	population-italy	degree-germany	empirical-full	5662	0	0	0	7.55436957971981	6.83274916860727	0.435334405216014	0.115415030730171	3.80024659250925	7	[0 4 4 5 2 14 8 7 1 5 1 0 1 3 4 0 0 0 0 1 1 0 0 8 0 0 1 3 1 0 0 0 0 0 2 1 0 0 2 0 3 1 0 3 1 1 1 2 2 0 2 1 5 1 4 3 1 4 10 0 1 0 3 1 2 1 3 1 0 2 0 3 1 2 1 1 1 0 1 3 2 0 2 0 8 2 1 0 6 0 2 2 2]	1.91397849462366	[0 0 0 5 5 5 5 8 10 17 20 22 25 28 36 44 55 61 72 83 93 104 112 126 155 178 196 214 242 280 310 340 370 396 431 463 498 519 556 586 620 652 677 704 734 753 769 789 809 821 832 842 852 861 868 877 881 883 886 891 894 897 899 901 903 905 905 906 908 910 910 910 911 911 912 913 913 913 913 913 913 913 913 913 913 913 913 913 913 913 913 913 913 913 913 913 913 913 913 913 913 913 913 913 913 913 913…	290	202	359	209	941
521	521	6378147	17	0.994541484716157	[0 0 0 0 0 0 0 0.6 0.6 0.6 0.6 0.6 0.6 0.6666666666666666 1.25 1.25 1.25 1.25 1.3571428571428572 1.3571428571428572 1.2666666666666666 1.2666666666666666 1.368421052631579 1.2380952380952381 1.4782608695652173 1.5 1.52 1.5925925925925926 1.84375 1.8857142857142857 1.8157894736842106 1.8048780487804879 1.8297872340425532 1.9310344827586208 1.9682539682539681 1.9130434782608696 1.7875 1.77528089887…	180	0.05	124	142	151	173	224	238	186	149	92	20	93	103	109	105	145	133	103	72	41	12	network-italy	population-italy	degree-germany	empirical-full	5662	0	0	0	7.55436957971981	6.83274916860727	0.435334405216014	0.115415030730171	3.80024659250925	7	[4 1 1 0 0 1 0 0 1 0 1 0 2 1 0 1 5 1 1 0 5 1 8]	1.47826086956522	[0 0 0 5 5 5 5 5 5 6 8 8 8 8 14 14 15 15 19 21 23 24 25 27 32 35 38 41 47 58 63 69 80 89 105 123 134 143 159 191 207 229 253 285 306 350 387 419 451 493 538 575 613 640 666 699 727 751 770 801 810 823 838 857 865 872 880 886 891 896 898 901 904 904 907 909 911 912 914 914 914 914 914 915 915 916 916 916 916 916 916 916 916 916 916 916 916 916 916 916 916 916 916 916 916 916 916 916 916 916 916 91…	290	202	359	209	941
522	522	6378147	18	0.994565217391304	[0 0 0 0 0 0 0 1.4 1.4 1.4 1.4 1.5 1.2857142857142858 1.7777777777777777 2.25 2.25 2.230769230769231 2.142857142857143 2.3181818181818183 2.3333333333333335 2.2962962962962963 2.0303030303030303 1.9736842105263157 2.1333333333333333 2.0892857142857144 2.1470588235294117 2.142857142857143 2.3076923076923075 2.101010101010101 2.057377049180328 1.963768115942029 1.8493975903614457 1.85 1.81094527363…	180	0.05	124	142	151	173	224	238	186	149	92	20	94	103	107	104	146	145	97	58	52	14	network-italy	population-italy	degree-germany	empirical-full	5662	0	0	0	7.55436957971981	6.83274916860727	0.435334405216014	0.115415030730171	3.80024659250925	7	[6 2 1 0 1 0 4 2 3 1 5 9 0 1 1 2 1 3 1 2 0 2 2 1 2 2 1 2 4 1 1 0 3 3 1 3 2 1 2 5 6 2 1 4 0 5 1 0 1 1 1 2 0 2 6 2]	2.08928571428571	[0 0 0 5 5 5 5 6 7 9 12 12 13 14 22 24 27 33 38 45 56 68 70 78 99 122 138 166 180 201 231 258 296 330 364 396 422 474 513 545 578 620 656 695 722 755 785 813 837 857 867 874 887 895 903 906 911 914 914 916 919 920 920 920 920 920 920 920 920 920 920 920 920 920 920 920 920 920 920 920 920 920 920 920 920 920 920 920 920 920 920 920 920 920 920 920 920 920 920 920 920 920 920 920 920 920 920 920 9…	290	202	359	209	941
523	523	6378147	19	0.99448123620309	[0 0 0 0 0 0 0 1.6 1.6 1.6 1.6 2.125 1.8888888888888888 1.9166666666666667 1.8461538461538463 1.8823529411764706 1.95 2.0434782608695654 2 1.967741935483871 2.1219512195121952 2.0930232558139537 2.0217391304347827 1.9259259259259258 1.9523809523809523 2.0384615384615383 2 1.891089108910891 1.9166666666666667 1.9256198347107438 1.8541666666666667 1.7041420118343196 1.6145833333333333 1.58962264150…	180	0.05	124	142	151	173	224	238	186	149	92	20	89	106	104	107	139	142	105	60	42	12	network-italy	population-italy	degree-germany	empirical-full	5662	0	0	0	7.55436957971981	6.83274916860727	0.435334405216014	0.115415030730171	3.80024659250925	7	[4 1 2 4 2 1 3 1 2 0 1 1 6 1 2 4 1 0 5 5 1 0 4 2 2 0 3 3 3 2 0 2 1 2 3 2 2 1 2 3 7 1 0 0 3 0 3 2 2 3 1 2 1 1 0 2 4 1 1 0 3 1 1]	1.95238095238095	[0 0 0 5 5 5 5 8 9 12 13 17 20 23 24 31 41 43 46 54 63 78 88 101 108 121 144 169 192 212 230 251 282 308 336 361 397 422 468 494 533 570 605 637 664 693 724 749 776 785 799 809 824 831 840 849 858 860 864 868 873 875 876 879 880 882 883 885 889 891 894 894 894 898 899 899 899 901 903 903 903 904 904 904 904 904 904 905 905 905 905 906 906 906 906 906 906 906 906 906 906 906 906 906 906 906 906 90…	290	202	359	209	941
524	524	6378147	20	0.994780793319415	[0 0 0 0 0 0 0 1.8 1.8 1.8 1.8 3 3.6 3.25 3.142857142857143 3 2.7241379310344827 2.5588235294117645 2.3333333333333335 2.1458333333333335 2.1864406779661016 2.2083333333333335 2.033707865168539 2.0294117647058822 2.1238938053097347 1.8796992481203008 1.8246753246753247 1.770949720670391 1.7389162561576355 1.6885964912280702 1.6374501992031874 1.6227106227106227 1.5718954248366013 1.53216374269005…	180	0.05	124	142	151	173	224	238	186	149	92	20	101	108	106	117	159	140	107	64	43	13	network-italy	population-italy	degree-germany	empirical-full	5662	0	0	0	7.55436957971981	6.83274916860727	0.435334405216014	0.115415030730171	3.80024659250925	7	[1 1 0 5 5 3 3 0 1 1 1 0 4 1 4 0 8 0 0 0 3 5 1 0 3 0 5 0 3 3 0 3 0 3 4 9 0 3 4 3 2 3 8 2 1 0 1 1 2 0 1 0 4 1 1 1 1 6 0 3 0 0 1 0 5 4 1 1 1 2 2 1 3 1 2 0 10 0 0 2 0 0 4 3 2 1 0 2 2 10 1 0 11 0 5 3 1 1 1 0 1 0 2 6 3 0 3 0 0 6 6 1 1]	2.12389380530973	[0 0 0 5 5 5 5 8 10 12 14 18 29 34 42 48 59 72 89 102 113 133 154 179 203 228 251 273 306 342 371 410 438 475 516 550 588 625 663 694 717 746 775 804 821 840 858 871 887 896 901 906 918 922 927 930 933 941 945 947 949 951 951 953 956 956 956 956 956 957 958 958 958 958 958 958 958 958 958 958 958 958 958 958 958 958 958 958 958 958 958 958 958 958 958 958 958 958 958 958 958 958 958 958 958 958 9…	290	202	359	209	941
525	525	6378147	21	0.994337485843715	[0 0 0 0 0 0 0 1.2 1.2 1.2 1.2 1.2857142857142858 2.111111111111111 2.090909090909091 2.090909090909091 1.9166666666666667 1.625 1.65 1.8148148148148149 1.7857142857142858 1.793103448275862 1.96875 1.9743589743589745 2.0681818181818183 1.9411764705882353 2.0689655172413794 2.0285714285714285 2.0121951219512195 2 1.9803921568627452 1.88135593220339 1.7375886524822695 1.85 1.7802197802197801 1.8333…	180	0.05	124	142	151	173	224	238	186	149	92	20	92	99	101	100	141	128	104	69	38	11	network-italy	population-italy	degree-germany	empirical-full	5662	0	0	0	7.55436957971981	6.83274916860727	0.435334405216014	0.115415030730171	3.80024659250925	7	[2 0 0 4 1 1 2 1 1 1 2 3 2 2 1 0 0 5 1 0 2 3 2 1 1 2 2 1 5 0 6 2 4 3 0 2 4 6 1 5 0 0 1 1 3 0 3 4 1 3 2]	1.94117647058824	[0 0 0 5 5 5 5 7 9 11 11 12 16 20 27 28 29 32 39 44 51 58 70 82 85 102 118 141 160 182 198 216 249 282 307 337 375 411 458 488 516 562 607 643 674 695 722 750 776 790 807 820 832 837 846 854 863 866 868 869 871 874 875 877 878 878 878 879 880 881 882 882 883 883 883 883 883 883 883 883 883 883 883 883 883 883 883 883 883 883 883 883 883 883 883 883 883 883 883 883 883 883 883 883 883 883 883 883 …	290	202	359	209	941
526	526	6378147	22	0.994623655913978	[0 0 0 0 0 0 0 1.2 1.2 1.2 1.2 2.1666666666666665 2.625 2.7777777777777777 2.4545454545454546 2.066666666666667 2.0625 1.565217391304348 1.3793103448275863 1.40625 1.411764705882353 1.4444444444444444 1.4473684210526316 1.6046511627906976 1.6458333333333333 1.6470588235294117 1.709090909090909 1.875 1.9 1.8888888888888888 1.9883720930232558 1.9673913043478262 2.0090909090909093 1.9465648854961832…	180	0.05	124	142	151	173	224	238	186	149	92	20	99	107	99	110	151	137	97	74	44	12	network-italy	population-italy	degree-germany	empirical-full	5662	0	0	0	7.55436957971981	6.83274916860727	0.435334405216014	0.115415030730171	3.80024659250925	7	[3 1 0 1 1 3 0 2 0 0 0 1 2 0 2 0 0 1 0 4 3 6 2 2 8 2 2 0 1 0 3 1 2 1 1 0 1 3 1 2 1 0 2 3 2 0 7 2]	1.64583333333333	[0 0 0 5 5 5 5 6 8 9 11 15 16 23 29 32 34 36 38 43 48 51 55 64 70 81 86 92 110 131 149 168 190 213 241 273 304 325 364 400 433 460 490 534 574 615 645 671 703 732 754 781 798 819 828 845 857 870 878 885 897 901 908 914 916 918 921 922 923 926 927 927 927 929 929 929 929 929 929 930 930 930 930 930 930 930 930 930 930 930 930 930 930 930 930 930 930 930 930 930 930 930 930 930 930 930 930 930 930 …	290	202	359	209	941
527	527	6378147	23	0.99438202247191	[0 0 0 0 0 0 0 1.6 1.6 1.6 1.6 2.75 2.4 2.3636363636363638 2.6153846153846154 2.5714285714285716 2.736842105263158 3.3076923076923075 2.9411764705882355 2.8055555555555554 2.488372093023256 2.265625 2.1139240506329116 2.031578947368421 2.019607843137255 1.8934426229508197 1.8646616541353382 1.696969696969697 1.696629213483146 1.6761904761904762 1.6594827586206897 1.6693548387096775 1.647058823529…	180	0.05	124	142	151	173	224	238	186	149	92	20	94	110	89	109	155	123	87	68	43	12	network-italy	population-italy	degree-germany	empirical-full	5662	0	0	0	7.55436957971981	6.83274916860727	0.435334405216014	0.115415030730171	3.80024659250925	7	[3 6 0 3 1 0 8 1 3 3 2 1 5 0 0 3 0 2 1 12 2 3 0 3 4 5 1 0 0 3 0 1 2 0 1 1 1 1 0 1 1 2 3 0 0 1 2 2 1 0 7 1 0 1 5 0 2 0 12 2 0 5 1 3 3 0 2 2 1 0 8 2 3 4 1 1 0 10 0 1 3 1 4 4 1 2 0 2 3 4 0 0 0 1 1 6 1 1 0 0 0 0]	2.01960784313725	[0 0 0 5 5 5 5 8 10 11 13 14 19 26 34 36 43 64 79 95 102 122 133 165 178 210 232 248 272 302 339 377 412 438 484 525 563 594 626 657 688 711 735 758 777 794 810 822 831 840 850 856 860 863 867 871 875 879 880 881 885 887 890 890 890 890 890 890 890 890 890 890 890 890 890 890 890 890 890 890 890 890 890 890 890 890 890 890 890 890 890 890 890 890 890 890 890 890 890 890 890 890 890 890 890 890 89…	290	202	359	209	941
528	528	6378147	24	0.994675186368477	[0 0 0 0 0 0 0 1.8 1.8 1.8 1.8 3.8333333333333335 3 2.727272727272727 3.5 2.9473684210526314 2.6956521739130435 2.4074074074074074 2.236842105263158 1.9333333333333333 1.8070175438596492 1.7580645161290323 1.7746478873239437 1.7 1.7849462365591398 1.7904761904761906 1.8918918918918919 1.967741935483871 1.993006993006993 1.9878787878787878 1.89247311827957 1.8246445497630333 1.7676348547717842 1.7…	180	0.05	124	142	151	173	224	238	186	149	92	20	89	105	100	112	143	152	109	80	39	10	network-italy	population-italy	degree-germany	empirical-full	5662	0	0	0	7.55436957971981	6.83274916860727	0.435334405216014	0.115415030730171	3.80024659250925	7	[1 0 1 7 4 3 0 1 1 1 5 2 1 1 2 0 8 0 0 0 1 4 0 0 2 0 0 2 6 0 0 2 0 1 3 1 1 14 0 1 2 0 1 4 1 3 0 1 1 2 2 2 1 1 0 3 5 4 5 0 0 2 2 0 4 5 0 0 2 0 0 1 1 0 2 1 2 0 3 0 1 1 12 2 1 0 0 1 3 0 2 0 4]	1.78494623655914	[0 0 0 5 5 5 5 6 9 11 14 19 23 27 38 45 57 62 71 80 93 105 111 124 143 165 186 211 241 271 302 348 386 421 449 494 525 569 608 643 676 701 733 752 773 800 822 837 853 866 877 883 885 894 901 907 914 918 924 925 928 933 933 935 935 936 936 936 937 937 938 938 938 938 939 939 939 939 939 939 939 939 939 939 939 939 939 939 939 939 939 939 939 939 939 939 939 939 939 939 939 939 939 939 939 939 939 …	290	202	359	209	941
529	529	6378147	25	0.9945295404814	[0 0 0 0 0 0 0 1.6 1.6 1.6 1.6 2.375 2.4545454545454546 2.25 2.4615384615384617 2.3333333333333335 1.85 1.8636363636363635 1.90625 1.8333333333333333 1.868421052631579 1.825 1.7234042553191489 1.8771929824561404 1.90625 2.2266666666666666 2.2278481012658227 2.1797752808988764 2.1515151515151514 1.900763358778626 1.8 1.7865168539325842 1.7578947368421052 1.7383177570093458 1.6954732510288066 1.705…	180	0.05	124	142	151	173	224	238	186	149	92	20	100	111	83	110	144	137	103	79	40	7	network-italy	population-italy	degree-germany	empirical-full	5662	0	0	0	7.55436957971981	6.83274916860727	0.435334405216014	0.115415030730171	3.80024659250925	7	[1 1 2 1 2 1 2 1 7 0 3 0 1 3 6 1 0 0 0 4 5 1 4 1 1 0 4 4 1 5 2 1 1 2 0 4 0 2 0 4 3 2 0 0 5 3 3 0 0 1 0 0 0 1 3 1 4 5 8 0 2 3 0 0]	1.90625	[0 0 0 5 5 5 5 8 11 12 13 15 20 22 32 36 38 40 47 57 64 75 79 89 99 131 160 178 190 214 243 272 305 335 368 405 452 483 530 572 604 630 664 691 715 738 762 790 807 819 835 848 860 869 873 885 887 890 895 899 903 905 906 907 907 910 913 914 914 914 914 914 914 914 914 914 914 914 914 914 914 914 914 914 914 914 914 914 914 914 914 914 914 914 914 914 914 914 914 914 914 914 914 914 914 914 914 914…	290	202	359	209	941
530	530	6378147	26	0.994553376906318	[0 0 0 0 0 0 0 1.2 1.2 1.2 1.2 1.4444444444444444 1.4444444444444444 2.272727272727273 2.272727272727273 2.3333333333333335 2.2 1.85 1.8695652173913044 2.0357142857142856 1.8285714285714285 1.8611111111111112 1.9736842105263157 2.022222222222222 2.1454545454545455 2.2153846153846155 2.310810810810811 2.325 2.2872340425531914 2.175 2 1.9079754601226995 1.8547486033519553 1.8037383177570094 1.74693…	180	0.05	124	142	151	173	224	238	186	149	92	20	94	109	109	101	139	135	99	77	46	9	network-italy	population-italy	degree-germany	empirical-full	5662	0	0	0	7.55436957971981	6.83274916860727	0.435334405216014	0.115415030730171	3.80024659250925	7	[0 0 10 0 3 0 1 1 4 1 6 2 1 1 1 0 0 8 4 3 1 0 1 2 3 4 2 5 0 0 1 3 5 0 4 2 0 8 0 2 2 0 3 4 3 3 0 1 4 2 1 0 4 0 2]	2.14545454545455	[0 0 0 5 5 5 5 9 9 11 11 12 15 20 23 28 35 36 38 45 55 65 74 80 94 120 142 163 179 214 245 284 310 342 369 409 459 506 546 579 621 655 688 713 740 759 777 799 813 827 832 845 853 863 866 872 880 886 890 893 895 899 904 905 908 909 910 911 914 915 915 915 916 916 917 917 917 917 918 918 918 918 918 918 918 918 918 918 918 918 918 918 918 918 918 918 918 918 918 918 918 918 918 918 918 918 918 918 …	290	202	359	209	941
531	531	6378147	27	0.994629430719656	[0 0 0 0 0 0 0 1.2 1.2 1.2 1.2 1.25 1.2222222222222223 1.7 1.8181818181818181 1.8333333333333333 2 1.7894736842105263 2.1363636363636362 1.88 1.7586206896551724 1.8 1.85 1.8636363636363635 1.98 1.9206349206349207 1.8840579710144927 2.1333333333333333 2.216867469879518 2.154639175257732 2.1150442477876106 2.0852713178294575 1.9664429530201342 1.8833333333333333 1.776190476190476 1.6610878661087867…	180	0.05	124	142	151	173	224	238	186	149	92	20	95	104	102	108	146	140	92	89	43	12	network-italy	population-italy	degree-germany	empirical-full	5662	0	0	0	7.55436957971981	6.83274916860727	0.435334405216014	0.115415030730171	3.80024659250925	7	[1 0 1 0 3 1 0 2 9 2 3 1 1 1 1 1 2 2 6 1 2 0 0 0 0 2 0 1 1 5 2 6 3 0 0 0 0 2 11 2 1 7 0 0 6 3 0 3 3 1]	1.98	[0 0 0 5 5 5 5 8 9 10 11 12 14 19 22 25 29 35 40 44 50 63 69 75 83 97 113 129 149 180 210 239 265 296 334 358 394 422 449 478 523 561 593 625 647 680 710 740 750 777 793 809 828 843 861 871 882 886 895 901 906 909 913 918 919 922 925 925 926 926 929 931 931 931 931 931 931 931 931 931 931 931 931 931 931 931 931 931 931 931 931 931 931 931 931 931 931 931 931 931 931 931 931 931 931 931 931 931 9…	290	202	359	209	941
532	532	6378147	28	0.994623655913978	[0 0 0 0 0 0 0 0.8 0.8 0.8 0.8 1.8333333333333333 2.888888888888889 2.888888888888889 2.888888888888889 2.6 1.8823529411764706 1.9583333333333333 1.7241379310344827 1.7419354838709677 1.6875 1.837837837837838 1.813953488372093 1.6037735849056605 1.5892857142857142 1.721311475409836 1.7428571428571429 1.7820512820512822 1.7906976744186047 1.75 1.8431372549019607 1.825 1.8613138686131387 1.87333333…	180	0.05	124	142	151	173	224	238	186	149	92	20	96	99	105	112	151	140	105	62	42	18	network-italy	population-italy	degree-germany	empirical-full	5662	0	0	0	7.55436957971981	6.83274916860727	0.435334405216014	0.115415030730171	3.80024659250925	7	[0 1 1 2 0 2 0 3 2 1 0 3 1 4 6 0 1 1 0 0 2 0 0 0 1 0 1 3 0 0 3 0 2 7 1 1 0 0 8 0 0 0 0 3 2 1 3 1 5 0 1 0 1 1 11 3]	1.58928571428571	[0 0 0 5 5 5 5 6 9 9 9 10 17 24 29 31 32 37 43 53 56 61 70 78 86 92 102 120 137 150 168 186 209 241 273 308 333 366 407 441 480 518 552 584 621 660 693 725 741 775 804 821 844 854 866 875 884 892 896 900 905 909 911 913 913 915 916 918 918 921 922 922 922 923 924 924 926 926 927 928 929 929 930 930 930 930 930 930 930 930 930 930 930 930 930 930 930 930 930 930 930 930 930 930 930 930 930 930 930…	290	202	359	209	941
533	533	6378147	29	0.994444444444444	[0 0 0 0 0 0 0 1.4 1.4 1.4 1.4 1.5 2.125 2.5555555555555554 2.25 2.1538461538461537 2.0555555555555554 1.7727272727272727 1.64 1.5925925925925926 1.6129032258064515 1.7105263157894737 1.8974358974358974 1.891304347826087 1.9183673469387754 1.8679245283018868 1.9672131147540983 1.9473684210526316 1.9404761904761905 1.875 1.7596153846153846 1.7520661157024793 1.6993006993006994 1.7105263157894737 1…	180	0.05	124	142	151	173	224	238	186	149	92	20	86	108	101	109	150	135	77	79	41	14	network-italy	population-italy	degree-germany	empirical-full	5662	0	0	0	7.55436957971981	6.83274916860727	0.435334405216014	0.115415030730171	3.80024659250925	7	[1 4 1 1 2 1 7 0 6 1 1 5 1 1 5 3 0 0 4 9 0 0 1 3 0 1 2 0 1 2 1 3 2 1 2 0 1 2 3 0 0 1 1 1 4 3 4 1 1]	1.91836734693878	[0 0 0 5 5 5 5 6 8 9 12 13 18 22 25 27 31 38 39 46 49 53 61 76 84 88 104 121 143 152 172 189 204 230 253 280 298 325 361 403 446 479 503 541 577 600 625 664 691 721 741 762 780 806 823 840 849 858 867 872 878 879 881 883 887 888 890 890 890 890 892 893 893 893 894 894 895 896 897 897 897 899 900 900 900 900 900 900 900 900 900 900 900 900 900 900 900 900 900 900 900 900 900 900 900 900 900 900 90…	290	202	359	209	941
534	534	6378147	30	0.994462901439646	[0 0 0 0 0 0 0 0.8 0.8 0.8 0.8 1.2857142857142858 1.2857142857142858 1.625 2 2 2 1.9090909090909092 1.8333333333333333 1.736842105263158 1.6666666666666667 1.826086956521739 1.72 1.59375 1.6388888888888888 1.4651162790697674 1.5333333333333334 1.5714285714285714 1.6226415094339623 1.603448275862069 1.791044776119403 1.7567567567567568 1.7530864197530864 1.7078651685393258 1.7755102040816326 1.638…	180	0.05	124	142	151	173	224	238	186	149	92	20	97	103	106	107	138	133	97	62	45	15	network-italy	population-italy	degree-germany	empirical-full	5662	0	0	0	7.55436957971981	6.83274916860727	0.435334405216014	0.115415030730171	3.80024659250925	7	[1 0 1 0 2 0 4 6 1 4 2 0 0 7 0 1 0 1 0 0 1 1 1 9 0 2 0 0 2 1 1 0 3 1 2 5]	1.63888888888889	[0 0 0 5 5 5 5 7 7 8 9 9 9 11 18 19 21 23 25 32 36 43 45 49 53 58 67 74 81 89 98 108 124 140 156 165 179 203 224 243 270 306 328 364 390 429 464 484 524 560 593 624 649 683 722 749 772 790 803 827 842 852 863 876 882 885 886 891 894 895 898 900 900 901 901 902 902 903 903 903 903 903 903 903 903 903 903 903 903 903 903 903 903 903 903 903 903 903 903 903 903 903 903 903 903 903 903 903 903 903 90…	290	202	359	209	941
535	535	6378147	31	0.994736842105263	[0 0 0 0 0 0 0 1.4 1.4 1.4 1.4 2 3.111111111111111 3.090909090909091 3.5833333333333335 3.4615384615384617 3.3157894736842106 2.5925925925925926 2.526315789473684 2.511627906976744 2.4074074074074074 2.4193548387096775 2.2261904761904763 2.10989010989011 2.177570093457944 2.0491803278688523 2.013986013986014 1.9451219512195121 1.8934010152284264 1.7792792792792793 1.736220472440945 1.660583941605…	180	0.05	124	142	151	173	224	238	186	149	92	20	95	102	109	108	166	137	100	80	43	10	network-italy	population-italy	degree-germany	empirical-full	5662	0	0	0	7.55436957971981	6.83274916860727	0.435334405216014	0.115415030730171	3.80024659250925	7	[0 1 1 2 0 3 9 1 2 0 9 0 0 1 0 1 4 2 2 3 3 4 2 0 3 1 0 3 1 3 2 1 1 2 2 0 2 6 0 0 1 3 1 1 4 0 1 3 3 0 0 2 0 1 0 3 3 0 8 0 3 1 0 3 0 5 2 4 7 3 3 2 4 2 1 1 2 2 4 8 4 13 0 11 2 1 0 0 0 4 5 3 0 0 7 0 0 0 1 2 1 0 0 0 3 5 3]	2.17757009345794	[0 0 0 5 5 5 5 7 9 11 12 13 19 27 38 43 54 62 84 91 107 122 143 164 197 222 254 274 314 352 396 431 459 498 529 569 596 637 673 704 739 771 801 819 836 858 872 881 894 900 909 913 918 920 924 929 932 933 935 936 937 938 940 941 941 941 941 942 942 942 943 943 943 943 945 949 949 949 949 950 950 950 950 950 950 950 950 950 950 950 950 950 950 950 950 950 950 950 950 950 950 950 950 950 950 950 950…	290	202	359	209	941
536	536	6378147	32	0.994444444444444	[0 0 0 0 0 0 0 1.8 1.8 1.8 1.8 2 2 2.272727272727273 2.357142857142857 2.2666666666666666 1.9473684210526316 2 2.074074074074074 1.9393939393939394 2.324324324324324 2.25 2.261904761904762 2.30188679245283 2.0153846153846153 1.9012345679012346 1.8941176470588235 1.8725490196078431 1.8849557522123894 1.8235294117647058 1.8410596026490067 1.7530120481927711 1.695187165775401 1.6525821596244132 1.6 …	180	0.05	124	142	151	173	224	238	186	149	92	20	78	112	97	109	152	125	97	79	43	8	network-italy	population-italy	degree-germany	empirical-full	5662	0	0	0	7.55436957971981	6.83274916860727	0.435334405216014	0.115415030730171	3.80024659250925	7	[3 0 3 0 1 0 1 3 1 0 0 0 1 7 3 3 1 5 1 1 0 2 13 0 3 0 0 2 0 0 0 1 1 1 0 2 1 5 5 3 1 1 4 0 2 2 1 1 0 1 4 2 1 2 4 5 2 5 0 3 6 3 2 5 1]	2.01538461538462	[0 0 0 5 5 5 5 8 9 11 14 15 19 20 27 33 37 40 42 53 65 81 85 102 113 136 151 166 187 213 245 266 289 317 349 379 408 439 479 503 529 558 589 614 645 674 690 704 730 753 773 791 812 815 825 834 843 847 858 863 867 873 876 881 884 884 885 886 888 888 889 891 891 891 893 893 894 895 896 896 897 897 898 899 900 900 900 900 900 900 900 900 900 900 900 900 900 900 900 900 900 900 900 900 900 900 900 90…	290	202	359	209	941
537	537	6378147	33	0.99448123620309	[0 0 0 0 0 0 0 2.4 2.4 2.4 2.4 2.2 1.8461538461538463 2.1333333333333333 2.0588235294117645 2.85 3 2.6666666666666665 2.5 2.4054054054054053 2 1.8524590163934427 1.68 1.6547619047619047 1.8202247191011236 1.8640776699029127 1.7844827586206897 1.880952380952381 1.7583892617449663 1.7575757575757576 1.8131868131868132 1.721951219512195 1.6206896551724137 1.5775193798449612 1.5310344827586206 1.5047…	180	0.05	124	142	151	173	224	238	186	149	92	20	94	103	100	108	147	130	99	68	39	18	network-italy	population-italy	degree-germany	empirical-full	5662	0	0	0	7.55436957971981	6.83274916860727	0.435334405216014	0.115415030730171	3.80024659250925	7	[5 11 2 1 0 0 0 1 2 0 2 2 0 2 11 2 1 3 0 1 1 0 0 0 0 7 1 2 4 0 0 2 4 0 3 0 2 2 0 2 8 1 1 0 0 1 7 0 2 1 1 1 0 2 1 0 1 1 1 1 3 4 2 6 0 1 5 1 2 2 0 1 2 2 2 0 2 3 0 0 9 0 1 4 1 1 1 0 1]	1.82022471910112	[0 0 0 5 5 5 5 10 13 15 17 20 21 24 30 37 51 61 75 84 89 103 116 126 149 165 182 205 232 258 290 315 348 373 398 432 466 501 534 561 589 621 650 679 714 739 764 781 797 807 825 836 848 856 865 872 879 882 886 890 893 896 898 899 899 900 902 902 904 904 904 904 904 906 906 906 906 906 906 906 906 906 906 906 906 906 906 906 906 906 906 906 906 906 906 906 906 906 906 906 906 906 906 906 906 906 90…	290	202	359	209	941
538	538	6378147	34	0.99457111834962	[0 0 0 0 0 0 0 2.4 2.4 2.4 2.4 2.2857142857142856 2.111111111111111 2 2.0588235294117645 1.9473684210526316 1.9 2.4782608695652173 2.892857142857143 2.6666666666666665 2.5121951219512195 2.4468085106382977 2.3220338983050848 2.2028985507246377 1.930232558139535 1.9 1.8559322033898304 1.7573529411764706 1.695364238410596 1.686046511627907 1.648936170212766 1.568075117370892 1.506276150627615 1.517…	180	0.05	124	142	151	173	224	238	186	149	92	20	86	114	92	105	155	143	99	65	43	19	network-italy	population-italy	degree-germany	empirical-full	5662	0	0	0	7.55436957971981	6.83274916860727	0.435334405216014	0.115415030730171	3.80024659250925	7	[0 1 2 2 0 4 2 3 1 3 0 0 3 1 1 0 1 0 2 1 1 2 1 3 2 2 1 0 0 9 1 3 3 1 14 0 0 2 0 0 3 2 0 0 14 0 2 7 0 2 2 0 1 1 1 5 4 2 1 0 1 5 3 0 0 2 1 2 2 0 0 0 6 3 1 5 2 2 2 4 0 2 0 3 1 0]	1.93023255813953	[0 0 0 5 5 5 5 7 9 11 17 19 20 23 28 33 41 47 59 69 86 100 118 136 151 172 188 213 239 263 278 301 329 352 384 418 461 496 526 559 585 617 654 687 715 739 756 767 782 803 813 834 844 850 862 872 878 881 885 889 893 900 902 903 906 908 909 909 911 911 913 913 914 914 916 919 919 919 920 920 921 921 921 921 921 921 921 921 921 921 921 921 921 921 921 921 921 921 921 921 921 921 921 921 921 921 921 …	290	202	359	209	941
539	539	6378147	35	0.994206257242178	[0 0 0 0 0 0 0 1.6 1.6 1.6 1.6 1.5714285714285714 1.7 1.5454545454545454 1.6153846153846154 1.5714285714285714 1.5625 1.5625 1.5 1.6923076923076923 1.6666666666666667 1.7142857142857142 1.935483870967742 1.878787878787879 1.8055555555555556 1.6595744680851063 1.6 1.576271186440678 1.5909090909090908 1.6666666666666667 1.5897435897435896 1.4827586206896552 1.5051546391752577 1.4537037037037037 1.5…	180	0.05	124	142	151	173	224	238	186	149	92	20	88	100	100	102	147	125	80	74	36	11	network-italy	population-italy	degree-germany	empirical-full	5662	0	0	0	7.55436957971981	6.83274916860727	0.435334405216014	0.115415030730171	3.80024659250925	7	[1 3 1 2 1 1 1 7 0 0 1 4 0 1 1 2 4 2 2 2 4 4 0 1 5 3 4 1 3 1 0 1 0 0 1 1]	1.80555555555556	[0 0 0 5 5 5 5 7 10 11 13 14 16 16 20 26 27 28 31 33 36 47 55 59 66 72 78 87 97 108 113 125 139 150 161 171 191 222 252 271 297 332 377 416 455 483 515 539 580 614 641 662 676 695 712 729 742 756 766 776 791 793 797 809 817 824 829 833 837 844 848 850 853 855 855 856 860 860 860 860 860 860 861 862 862 862 863 863 863 863 863 863 863 863 863 863 863 863 863 863 863 863 863 863 863 863 863 863 863…	290	202	359	209	941
540	540	6378147	36	0.994413407821229	[0 0 0 0 0 0 0 1.8 1.8 1.8 1.8 2.1666666666666665 2.2857142857142856 2.2222222222222223 2.5714285714285716 2.5625 2.5625 2.5294117647058822 2.590909090909091 2.3793103448275863 2.1944444444444446 1.851063829787234 1.8846153846153846 1.9285714285714286 1.8571428571428572 1.881578947368421 1.9080459770114941 1.9191919191919191 1.9351851851851851 1.8983050847457628 1.8059701492537314 1.7516339869281…	180	0.05	124	142	151	173	224	238	186	149	92	20	91	99	86	119	145	151	90	69	35	10	network-italy	population-italy	degree-germany	empirical-full	5662	0	0	0	7.55436957971981	6.83274916860727	0.435334405216014	0.115415030730171	3.80024659250925	7	[3 1 2 7 2 0 2 8 0 1 0 8 3 3 3 0 4 1 0 3 6 3 1 0 5 0 1 2 0 1 0 0 2 0 1 3 0 1 0 1 2 2 1 1 0 0 1 1 0 3 0 0 4 3 3 1 4 4 1 5 0 2 1]	1.85714285714286	[0 0 0 5 5 5 5 6 7 9 14 16 16 17 22 29 36 47 52 56 63 76 87 99 108 118 134 153 180 202 224 245 263 290 327 371 400 428 464 503 533 570 595 621 646 663 693 710 742 756 764 778 799 809 818 831 839 845 853 858 863 868 874 879 881 884 885 888 888 889 891 892 892 892 894 894 894 894 894 894 895 895 895 895 895 895 895 895 895 895 895 895 895 895 895 895 895 895 895 895 895 895 895 895 895 895 895 895 …	290	202	359	209	941
541	541	6378147	37	0.994523548740416	[0 0 0 0 0 0 0 0.6 0.6 0.6 0.6 0.6 0.6 1 1.875 1.875 1.875 2.6666666666666665 2.230769230769231 2.3333333333333335 2 2.0833333333333335 2.04 1.8387096774193548 1.9705882352941178 1.8695652173913044 1.9591836734693877 1.9811320754716981 2.1129032258064515 2.232876712328767 2.152941176470588 2.1458333333333335 2.0172413793103448 1.8656716417910448 1.869281045751634 1.8304093567251463 1.678217821782…	180	0.05	124	142	151	173	224	238	186	149	92	20	97	108	101	106	143	129	91	71	52	15	network-italy	population-italy	degree-germany	empirical-full	5662	0	0	0	7.55436957971981	6.83274916860727	0.435334405216014	0.115415030730171	3.80024659250925	7	[1 1 1 3 4 0 1 0 0 9 1 3 1 5 4 0 0 3 10 0 2 7 1 0 1 0 1 1 3 0 1 3 0 0]	1.97058823529412	[0 0 0 5 5 5 5 5 5 6 8 8 8 9 13 15 18 24 25 31 34 46 49 53 62 73 85 96 116 134 153 171 202 226 252 281 306 338 371 409 442 482 515 557 600 636 667 693 722 755 780 798 820 830 843 853 862 870 875 881 883 889 892 895 897 900 901 902 903 904 905 905 906 906 908 908 908 909 909 909 910 911 911 911 911 911 912 912 912 912 912 912 912 913 913 913 913 913 913 913 913 913 913 913 913 913 913 913 913 913 …	290	202	359	209	941
542	542	6378147	38	0.994612068965517	[0 0 0 0 0 0 0 0.4 0.4 0.4 0.4 0.4 0.4 0.7142857142857143 0.7142857142857143 0.7142857142857143 0.7142857142857143 0.7142857142857143 1.125 1 0.9 0.9 1.6666666666666667 1.6153846153846154 1.5 1.5 1.4 1.4444444444444444 1.6666666666666667 1.8 1.8846153846153846 1.8571428571428572 2.032258064516129 2.0526315789473686 1.9361702127659575 1.9433962264150944 2.0166666666666666 2 1.9 1.9375 1.8981481481…	180	0.05	124	142	151	173	224	238	186	149	92	20	88	111	109	101	150	136	107	75	39	12	network-italy	population-italy	degree-germany	empirical-full	5662	0	0	0	7.55436957971981	6.83274916860727	0.435334405216014	0.115415030730171	3.80024659250925	7	[1 0 2 3 0 0 0 0 2 0 9 0 0 4]	1.5	[0 0 0 5 5 5 5 5 5 7 7 7 7 7 8 9 10 10 12 13 14 14 15 18 21 25 26 28 31 38 47 53 60 65 80 96 108 116 131 151 178 201 222 244 271 302 325 346 373 402 434 456 490 535 568 607 628 664 689 716 741 763 788 808 825 839 851 865 872 881 888 897 899 902 904 907 908 910 913 916 916 916 918 922 923 923 924 925 925 926 927 927 927 927 927 928 928 928 928 928 928 928 928 928 928 928 928 928 928 928 928 928 92…	290	202	359	209	941
543	543	6378147	39	0.994612068965517	[0 0 0 0 0 0 0 0.6 0.6 0.6 0.6 0.6 1.4285714285714286 1.5 1.5 1.5 1.6 1.5333333333333334 1.5333333333333334 1.5294117647058822 1.5294117647058822 1.45 1.3181818181818181 1.206896551724138 1.206896551724138 1.206896551724138 1.375 1.3529411764705883 1.4736842105263157 1.55 1.6046511627906976 1.6818181818181819 1.8431372549019607 1.896551724137931 1.9365079365079365 1.9 1.7777777777777777 2.0105263…	180	0.05	124	142	151	173	224	238	186	149	92	20	93	106	104	103	155	140	91	80	40	16	network-italy	population-italy	degree-germany	empirical-full	5662	0	0	0	7.55436957971981	6.83274916860727	0.435334405216014	0.115415030730171	3.80024659250925	7	[2 0 0 2 3 0 0 0 0 0 4 2 0 2 0 3 4 0 3 1 1 0 3 1 0 1 1 1 1]	1.20689655172414	[0 0 0 5 5 5 5 5 7 8 8 8 10 15 15 17 17 20 22 29 29 29 32 34 38 40 43 44 51 58 63 70 81 95 106 121 141 155 177 197 221 240 270 307 335 374 401 433 468 513 547 571 605 638 663 694 726 755 779 801 825 844 857 865 870 877 887 894 902 906 910 914 916 918 921 923 923 924 924 924 924 926 927 927 927 927 928 928 928 928 928 928 928 928 928 928 928 928 928 928 928 928 928 928 928 928 928 928 928 928 928 …	290	202	359	209	941
544	544	6378147	40	0.994612068965517	[0 0 0 0 0 0 0 1.2 1.2 1.2 1.2 1.625 1.6666666666666667 1.9 1.8181818181818181 1.9285714285714286 1.9375 1.7777777777777777 1.8636363636363635 1.8333333333333333 2.3448275862068964 2.323529411764706 2.210526315789474 2.2790697674418605 2.0545454545454547 2.142857142857143 2.08 1.9545454545454546 1.9479166666666667 1.9107142857142858 1.916030534351145 1.8581081081081081 1.8816568047337279 1.862433…	180	0.05	124	142	151	173	224	238	186	149	92	20	98	119	112	112	150	122	91	66	45	13	network-italy	population-italy	degree-germany	empirical-full	5662	0	0	0	7.55436957971981	6.83274916860727	0.435334405216014	0.115415030730171	3.80024659250925	7	[3 1 3 0 4 0 0 0 2 0 1 1 4 4 0 3 3 11 1 4 4 4 1 0 1 1 1 0 0 5 0 3 1 4 3 3 1 2 2 1 1 3 5 1 1 0 6 0 2 4 2 3 1 1 1]	2.05454545454545	[0 0 0 5 5 5 5 8 9 10 11 14 16 18 22 24 29 34 38 43 55 63 75 88 96 112 131 148 169 189 212 237 279 315 345 376 419 458 501 540 575 607 645 682 716 737 762 787 809 826 841 847 862 869 879 887 892 896 899 900 907 911 913 915 915 917 918 920 920 921 922 925 926 926 927 928 928 928 928 928 928 928 928 928 928 928 928 928 928 928 928 928 928 928 928 928 928 928 928 928 928 928 928 928 928 928 928 928 …	290	202	359	209	941
545	545	6378147	41	0.994199535962877	[0 0 0 0 0 0 0 2.2 2.2 2.2 2.2 2.125 1.7272727272727273 1.8461538461538463 1.6875 1.8235294117647058 1.8095238095238095 1.8695652173913044 1.9310344827586208 1.9333333333333333 2.0277777777777777 1.9743589743589745 1.875 2.0754716981132075 2.03125 1.9189189189189189 1.9375 1.946236559139785 1.971698113207547 2.015625 1.9379310344827587 1.8493975903614457 1.772972972972973 1.7083333333333333 1.628…	180	0.05	124	142	151	173	224	238	186	149	92	20	97	104	107	94	127	125	91	68	36	13	network-italy	population-italy	degree-germany	empirical-full	5662	0	0	0	7.55436957971981	6.83274916860727	0.435334405216014	0.115415030730171	3.80024659250925	7	[0 1 2 1 4 4 3 0 0 3 2 5 4 5 0 3 2 1 0 0 5 1 1 2 0 3 4 2 2 1 4 0 3 1 2 3 4 1 0 1 2 1 2 1 3 1 9 2 1 2 1 1 2 2 2 0 4 4 1 1 2 1 4 1]	2.03125	[0 0 0 5 5 5 5 8 11 13 16 17 21 23 29 30 36 39 48 53 64 74 80 93 106 128 145 166 185 216 245 274 314 340 363 385 431 473 498 534 563 593 618 643 672 700 722 747 762 783 798 809 815 825 831 839 841 844 849 851 855 855 855 856 857 859 859 860 860 860 861 862 862 862 862 862 862 862 862 862 862 862 862 862 862 862 862 862 862 862 862 862 862 862 862 862 862 862 862 862 862 862 862 862 862 862 862 86…	290	202	359	209	941
546	546	6378147	42	0.994438264738598	[0 0 0 0 0 0 0 1 1 1 1 1.1666666666666667 1.875 1.7777777777777777 2 2 1.7857142857142858 1.7857142857142858 1.9 1.875 1.8518518518518519 1.9285714285714286 2 2.263157894736842 2.130434782608696 2.1818181818181817 2.1379310344827585 1.9863013698630136 1.9113924050632911 1.8404255319148937 1.9545454545454546 1.9153846153846155 1.8936170212765957 1.8451612903225807 1.7701149425287357 1.75 1.7076271…	180	0.05	124	142	151	173	224	238	186	149	92	20	94	102	104	103	150	129	94	69	42	12	network-italy	population-italy	degree-germany	empirical-full	5662	0	0	0	7.55436957971981	6.83274916860727	0.435334405216014	0.115415030730171	3.80024659250925	7	[6 4 1 2 0 1 3 4 4 2 1 7 5 7 5 0 0 0 0 4 1 0 0 0 5 1 2 1 6 2 1 2 5 2 1 1 1 2 2 0 0 1 3 0 3 0]	2.1304347826087	[0 0 0 5 5 5 5 6 8 9 10 10 14 14 20 24 27 28 31 38 46 55 58 73 79 94 110 130 141 155 174 204 236 265 287 317 349 391 439 475 517 550 593 631 669 698 734 761 777 799 817 832 844 858 862 866 872 877 882 885 888 891 893 893 894 895 896 896 898 898 898 899 899 899 899 899 899 899 899 899 899 899 899 899 899 899 899 899 899 899 899 899 899 899 899 899 899 899 899 899 899 899 899 899 899 899 899 899 89…	290	202	359	209	941
547	547	6378147	43	0.994425863991081	[0 0 0 0 0 0 0 2 2 2 2 1.5555555555555556 1.5 1.3571428571428572 1.7333333333333334 1.6470588235294117 1.631578947368421 1.7272727272727273 1.6 1.7857142857142858 2.066666666666667 1.9444444444444444 1.9268292682926829 2.0625 1.9814814814814814 2.096774193548387 2 2 2.053763440860215 1.8761061946902655 1.753968253968254 1.7762237762237763 1.7888198757763976 1.6612021857923498 1.6601941747572815 1…	180	0.05	124	142	151	173	224	238	186	149	92	20	87	103	107	111	144	130	98	69	40	8	network-italy	population-italy	degree-germany	empirical-full	5662	0	0	0	7.55436957971981	6.83274916860727	0.435334405216014	0.115415030730171	3.80024659250925	7	[1 4 0 0 1 3 0 2 0 1 2 2 1 3 6 0 0 1 6 0 3 0 5 4 2 9 0 2 0 2 3 1 1 1 0 7 1 0 2 3 4 3 4 1 3 0 0 0 0 2 1 3 3 4]	1.98148148148148	[0 0 0 5 5 5 5 9 12 14 15 17 19 22 25 28 30 36 41 48 54 62 69 80 93 113 126 143 161 183 206 230 254 275 304 345 375 403 442 480 512 543 581 617 644 672 695 720 737 757 773 793 805 818 827 834 840 847 853 858 860 864 869 873 874 876 877 878 884 886 886 886 888 888 890 891 891 891 892 894 894 894 894 895 896 896 897 897 897 897 897 897 897 897 897 897 897 897 897 897 897 897 897 897 897 897 897 897…	290	202	359	209	941
548	548	6378147	44	0.994523548740416	[0 0 0 0 0 0 0 3.6 3.6 3.6 3.6 2.5 2.3 1.9333333333333333 1.9565217391304348 1.9565217391304348 2.230769230769231 2.1481481481481484 1.96875 1.8 2 1.9811320754716981 1.9836065573770492 1.9130434782608696 2.081081081081081 2.034090909090909 1.9019607843137254 1.9008264462809918 1.8503937007874016 1.7181208053691275 1.7439024390243902 1.712041884816754 1.6923076923076923 1.6708860759493671 1.621621…	180	0.05	124	142	151	173	224	238	186	149	92	20	93	97	93	113	159	120	102	76	49	11	network-italy	population-italy	degree-germany	empirical-full	5662	0	0	0	7.55436957971981	6.83274916860727	0.435334405216014	0.115415030730171	3.80024659250925	7	[2 0 3 1 1 2 1 1 4 0 1 3 0 0 1 1 2 0 4 1 1 0 7 0 6 1 2 2 3 2 0 2 1 0 3 1 12 12 2 0 5 5 1 0 2 3 2 7 0 2 11 1 1 3 1 0 2 3 0 0 4 4 1 2 1 0 3 2 0 0 1 0 2 0]	2.08108108108108	[0 0 0 5 5 5 5 8 10 15 23 23 26 27 32 40 50 53 61 69 74 88 102 121 127 149 164 191 221 237 259 283 324 357 389 418 452 495 536 564 600 631 659 679 721 743 759 775 789 804 814 827 836 843 853 864 870 875 880 881 884 887 892 892 893 894 894 897 899 900 900 902 904 905 907 907 908 909 909 909 910 912 912 912 912 912 912 913 913 913 913 913 913 913 913 913 913 913 913 913 913 913 913 913 913 913 913 …	290	202	359	209	941
549	549	6378147	45	0.994356659142212	[0 0 0 0 0 0 0 1 1 1 1 1 1 1.1 1.1 1.0909090909090908 1 1 1.1538461538461537 1.3571428571428572 1.3125 1.3125 1.5 1.4736842105263157 1.4285714285714286 1.4583333333333333 2 2 2.0303030303030303 1.9444444444444444 1.7674418604651163 1.7843137254901962 1.736842105263158 1.6176470588235294 1.64 1.6823529411764706 1.7127659574468086 1.766990291262136 1.7118644067796611 1.7121212121212122 1.6805555555…	180	0.05	124	142	151	173	224	238	186	149	92	20	83	98	93	87	145	142	111	69	44	14	network-italy	population-italy	degree-germany	empirical-full	5662	0	0	0	7.55436957971981	6.83274916860727	0.435334405216014	0.115415030730171	3.80024659250925	7	[2 5 1 1 2 1 1 0 1 1 2 1 2 1 0 1 0 3 0 1 4]	1.42857142857143	[0 0 0 5 5 5 5 8 8 10 10 11 12 12 13 14 16 16 18 19 21 24 29 30 33 36 43 51 57 68 75 85 94 103 118 132 144 159 176 199 219 241 261 293 326 365 396 424 454 491 520 553 584 613 641 672 700 723 740 755 775 791 799 807 817 829 839 843 850 854 862 867 872 875 877 878 880 880 883 883 883 883 883 883 885 886 886 886 886 886 886 886 886 886 886 886 886 886 886 886 886 886 886 886 886 886 886 886 886 886 …	290	202	359	209	941
550	550	6378147	46	0.994769874476987	[0 0 0 0 0 0 0 0.8 0.8 0.8 0.8 0.8333333333333334 1.875 1.7777777777777777 1.7777777777777777 1.8 2.0588235294117645 2.2222222222222223 2.2222222222222223 2.3181818181818183 2.4166666666666665 2.2666666666666666 2.1142857142857143 2.1702127659574466 2.018181818181818 2.183333333333333 2.1492537313432836 2 2.0425531914893615 1.8918918918918919 1.8778625954198473 1.8630136986301369 1.84337349397590…	180	0.05	124	142	151	173	224	238	186	149	92	20	101	110	105	113	156	151	99	69	42	10	network-italy	population-italy	degree-germany	empirical-full	5662	0	0	0	7.55436957971981	6.83274916860727	0.435334405216014	0.115415030730171	3.80024659250925	7	[2 0 0 4 0 0 3 4 2 4 0 2 7 2 3 5 1 0 1 7 1 4 1 1 1 2 2 3 3 1 2 0 2 1 2 1 0 2 3 0 2 3 6 1 0 3 1 0 7 0 0 0 0 7 2]	2.01818181818182	[0 0 0 5 5 5 5 6 8 9 9 10 17 18 18 22 24 30 35 47 55 60 67 85 94 111 131 146 166 183 207 234 265 296 329 359 397 433 477 511 557 584 627 667 699 733 759 795 826 855 872 884 903 911 923 930 936 941 946 952 952 954 954 954 955 955 955 955 956 956 956 956 956 956 956 956 956 956 956 956 956 956 956 956 956 956 956 956 956 956 956 956 956 956 956 956 956 956 956 956 956 956 956 956 956 956 956 956 95…	290	202	359	209	941
551	551	6378147	47	0.994425863991081	[0 0 0 0 0 0 0 2 2 2 2 1.8888888888888888 2.3333333333333335 2.3333333333333335 2.2666666666666666 2.2666666666666666 2 1.9230769230769231 2.5294117647058822 2.5555555555555554 2.4146341463414633 2.2708333333333335 2.0677966101694913 2.128205128205128 2.1956521739130435 2.130841121495327 2.0707964601769913 2.0428571428571427 1.9940119760479043 1.8527918781725887 1.7850467289719627 1.7302904564315…	180	0.05	124	142	151	173	224	238	186	149	92	20	93	113	100	99	142	137	93	60	45	15	network-italy	population-italy	degree-germany	empirical-full	5662	0	0	0	7.55436957971981	6.83274916860727	0.435334405216014	0.115415030730171	3.80024659250925	7	[4 2 5 4 2 1 4 0 3 2 2 2 0 0 0 0 4 3 2 2 3 4 1 1 5 0 3 0 0 3 1 5 2 4 0 1 1 0 3 1 2 6 2 2 2 0 0 4 1 0 0 7 1 6 5 0 4 9 0 4 1 3 1 1 5 3 6 2 1 0 2 2 0 0 11 5 4 2 1 0 1 2 4 1 0 0 0 0 5 2 1 1]	2.19565217391304	[0 0 0 5 5 5 5 9 12 12 15 15 24 26 34 36 41 48 59 78 92 107 113 140 167 197 214 241 274 317 353 383 404 450 488 521 554 580 610 642 677 699 727 745 762 773 791 810 823 832 842 855 860 863 866 872 876 881 884 885 886 887 889 890 891 891 894 894 895 895 895 896 896 896 896 896 896 896 897 897 897 897 897 897 897 897 897 897 897 897 897 897 897 897 897 897 897 897 897 897 897 897 897 897 897 897 897…	290	202	359	209	941
552	552	6378147	48	0.994438264738598	[0 0 0 0 0 0 0 1 1 1 1 1.8333333333333333 2.125 2.111111111111111 1.9 2 1.9333333333333333 2.15 2 2 1.962962962962963 2.096774193548387 1.8571428571428572 1.875 2.019230769230769 1.894736842105263 1.7142857142857142 1.6835443037974684 1.6777777777777778 1.6568627450980393 1.6422018348623852 1.7741935483870968 1.7593984962406015 1.7236842105263157 1.6904761904761905 1.7165775401069518 1.6682464454…	180	0.05	124	142	151	173	224	238	186	149	92	20	88	103	108	105	134	121	106	73	45	16	network-italy	population-italy	degree-germany	empirical-full	5662	0	0	0	7.55436957971981	6.83274916860727	0.435334405216014	0.115415030730171	3.80024659250925	7	[1 4 1 2 3 1 1 1 0 4 5 0 1 1 2 2 2 1 0 6 2 2 1 4 1 3 3 0 5 8 7 1 4 2 3 0 1 6 6 0 3 2 0 0 0 1 0 1 1 0 0 0]	2.01923076923077	[0 0 0 5 5 5 5 6 8 9 10 12 15 20 23 23 27 31 42 48 52 57 70 79 90 102 109 124 133 152 168 187 211 230 252 286 319 344 367 406 442 467 498 526 551 574 609 635 670 691 702 722 746 765 773 787 807 824 833 838 847 849 853 857 862 865 866 868 872 875 878 878 878 880 882 884 884 887 889 890 891 891 891 891 892 892 894 894 895 895 895 896 896 898 898 898 898 898 898 898 899 899 899 899 899 899 899 899 8…	290	202	359	209	941
553	553	6378147	49	0.166666666666667	[0 0 0 0 0 0 0 0.2 0.2 0.2 0.2 0.16666666666666666 0.16666666666666666 0.16666666666666666 0.16666666666666666 0.16666666666666666 0.16666666666666666 0.16666666666666666 0.16666666666666666 0.16666666666666666 0.16666666666666666 0.16666666666666666 0.16666666666666666 0.16666666666666666 0.16666666666666666 0.16666666666666666 0.16666666666666666 0.16666666666666666 0.16666666666666666 0.166666…	180	0.05	124	142	151	173	224	238	186	149	92	20	0	0	0	1	2	3	0	0	0	0	network-italy	population-italy	degree-germany	empirical-full	5662	0	0	0	7.55436957971981	6.83274916860727	0.435334405216014	0.115415030730171	3.80024659250925	7	[1 0 0 0 0 0]	0.166666666666667	[0 0 0 5 5 5 5 6 6 6 6 6 6 6 6 6 6 6 6 6 6 6 6 6 6 6 6 6 6 6 6 6 6 6 6 6 6 6 6 6 6 6 6 6 6 6 6 6 6 6 6 6 6 6 6 6 6 6 6 6 6 6 6 6 6 6 6 6 6 6 6 6 6 6 6 6 6 6 6 6 6 6 6 6 6 6 6 6 6 6 6 6 6 6 6 6 6 6 6 6 6 6 6 6 6 6 6 6 6 6 6 6 6 6 6 6 6 6 6 6 6 6 6 6 6 6 6 6 6 6 6 6 6 6 6 6 6 6 6 6 6 6 6 6 6 6 6 6 6 6 6 6 6 6 6 6 6 6 6 6 6 6 6 6 6 6 6 6 6 6 6 6 6 6 6 6 6 6 6 6]	290	202	359	209	941
554	554	6378147	50	0.994791666666667	[0 0 0 0 0 0 0 1.8 1.8 1.8 1.8 1.8 2.125 1.8 2.142857142857143 2.142857142857143 2.142857142857143 2 1.8571428571428572 1.9310344827586208 1.78125 1.9210526315789473 2 2.125 1.9649122807017543 1.9384615384615385 1.7866666666666666 1.8095238095238095 1.8541666666666667 1.7706422018348624 1.7560975609756098 1.7428571428571429 1.728395061728395 1.69364161849711 1.7614213197969544 1.669767441860465 1…	180	0.05	124	142	151	173	224	238	186	149	92	20	98	105	107	116	154	138	111	77	37	17	network-italy	population-italy	degree-germany	empirical-full	5662	0	0	0	7.55436957971981	6.83274916860727	0.435334405216014	0.115415030730171	3.80024659250925	7	[4 0 1 0 1 0 1 1 5 2 3 4 0 2 1 2 0 3 1 1 1 4 2 0 1 2 0 0 8 1 1 4 2 7 2 0 0 3 5 2 6 1 6 1 1 0 6 9 0 0 0 0 0 2 1 0 2]	1.96491228070175	[0 0 0 5 5 5 5 5 8 10 14 14 14 19 21 29 32 38 41 48 57 65 75 84 96 109 123 140 162 173 197 215 240 266 297 326 351 388 424 464 492 532 562 600 628 662 693 725 746 774 790 812 832 851 862 871 882 894 904 907 914 916 922 924 931 939 942 944 945 948 949 952 954 954 954 957 958 958 958 959 959 959 959 959 959 959 960 960 960 960 960 960 960 960 960 960 960 960 960 960 960 960 960 960 960 960 960 960 …	290	202	359	209	941
656	656	9120390	1	0.996124031007752	[0 0 0 0 0 0 0 4 4 4 4 4.705882352941177 4.705882352941177 4.809523809523809 4.76 4.372093023255814 4.111111111111111 3.7948717948717947 3.613861386138614 3.328125 3.1772151898734178 2.8227272727272728 2.5813148788927336 2.404692082111437 2.1586538461538463 1.9799196787148594 1.7071197411003236 1.5828651685393258 1.4441687344913152 1.336312849162011 1.2627206645898235 1.2027158098933075 1.1371480…	180	0.05	124	142	151	173	224	238	186	149	92	20	108	138	141	161	203	214	157	102	54	12	network-italy	population-italy	degree-italy	empirical-full	13021	0	0	0	17.3755837224817	11.9978732640404	0.393091591299787	0.125773016016425	3.01350878333664	6	[3 0 4 2 2 3 2 3 0 0 3 3 3 3 2 1 2 4 2 1 3 7 0 0 2 3 6 4 1 2 1 1 5 5 4 2 0 2 2 3 5 1 0 2 2 4 1 3 1 1 2 7 2 1 1 5 2 4 0 6 5 3 1 0 0 1 2 0 1 3 0 4 4 4 2 1 0 1 0 1 1 2 0 0 0 1 1 0 3 3 5 0 3 0 4 1 6 0 0 2 1 2 3 3 6 2 1 6 5 1 4 8 5 1 0 0 2 0 0 4 2 2 2 3 0 5 3 6 3 3 0 2 2 5 3 4 1 1 0 6 2 1 3 3 1 11 6 6 2 0 0 1 0 1 0 1 1 2 4 0 2 0 1 1 5 0 0 4 4 0 0 4 1 1 1 0 0 3 4 3 0 0 2 2 2 6 0 1 1 2 2 0 0 1 2 5 9 0 3…	2.15865384615385	[0 0 0 5 5 5 5 17 17 21 25 43 54 78 101 128 158 220 289 341 416 498 618 712 806 895 963 1031 1101 1148 1191 1218 1236 1250 1260 1271 1277 1279 1280 1283 1284 1285 1286 1289 1289 1290 1290 1290 1290 1290 1290 1290 1290 1290 1290 1290 1290 1290 1290 1290 1290 1290 1290 1290 1290 1290 1290 1290 1290 1290 1290 1290 1290 1290 1290 1290 1290 1290 1290 1290 1290 1290 1290 1290 1290 1290 1290 1290 1290 1…	777	387	771	218	932
657	657	9120390	2	0.996072270227808	[0 0 0 0 0 0 0 6.6 6.6 6.6 6.6 4.631578947368421 4.428571428571429 4.4411764705882355 4.2631578947368425 4.188679245283019 3.77027027027027 3.6857142857142855 3.3805970149253732 3.217142857142857 2.933333333333333 2.676470588235294 2.346704871060172 2.080091533180778 1.8731060606060606 1.7359735973597359 1.5502121640735502 1.4386617100371748 1.3426966292134832 1.2520576131687242 1.176414189837008…	180	0.05	124	142	151	173	224	238	186	149	92	20	113	138	140	146	203	214	160	90	59	10	network-italy	population-italy	degree-italy	empirical-full	13021	0	0	0	17.3755837224817	11.9978732640404	0.393091591299787	0.125773016016425	3.01350878333664	6	[3 5 4 0 7 1 1 1 3 6 0 1 1 0 2 4 5 1 5 0 1 1 0 2 1 2 2 8 2 4 3 3 2 0 1 5 3 2 1 2 5 1 1 1 1 0 2 0 3 1 3 2 4 4 0 0 6 5 0 2 3 2 1 0 1 2 0 4 1 1 0 1 0 1 6 2 1 7 0 1 3 0 1 1 0 3 9 0 2 2 0 3 1 1 1 1 0 1 1 3 8 0 1 9 1 2 0 0 1 1 0 0 2 0 2 0 3 0 0 0 0 0 2 1 0 7 3 0 2 1 1 1 1 0 1 0 2 1 0 1 0 0 1 2 0 1 1 0 8 1 0 3 0 9 3 0 2 1 3 4 2 3 8 2 1 3 0 2 1 0 5 2 0 0 1 2 5 1 1 0 2 1 0 1 0 1 1 1 0 0 0 2 3 0 1 7 4 1 3 …	1.87310606060606	[0 0 0 5 5 5 5 19 28 34 38 53 74 105 134 175 210 272 349 437 528 606 707 807 890 972 1043 1106 1151 1183 1207 1225 1241 1248 1253 1255 1260 1264 1267 1268 1269 1270 1271 1272 1272 1273 1273 1273 1273 1273 1273 1273 1273 1273 1273 1273 1273 1273 1273 1273 1273 1273 1273 1273 1273 1273 1273 1273 1273 1273 1273 1273 1273 1273 1273 1273 1273 1273 1273 1273 1273 1273 1273 1273 1273 1273 1273 1273 1273…	777	387	771	218	932
658	658	9120390	3	0.996096799375488	[0 0 0 0 0 0 0 1 1 1 1 1.8333333333333333 2.8 2.8 2.8 2.75 3.526315789473684 3.9615384615384617 4.1875 4.285714285714286 4.26530612244898 3.6769230769230767 3.574468085106383 3.389830508474576 3.0384615384615383 2.829896907216495 2.658333333333333 2.371875 2.1510416666666665 2.017699115044248 1.8467289719626168 1.6433021806853583 1.5413223140495869 1.431930693069307 1.3255555555555556 1.239263803…	180	0.05	124	142	151	173	224	238	186	149	92	20	112	137	135	158	197	213	158	98	62	11	network-italy	population-italy	degree-italy	empirical-full	13021	0	0	0	17.3755837224817	11.9978732640404	0.393091591299787	0.125773016016425	3.01350878333664	6	[9 4 4 4 4 1 1 0 1 0 1 4 8 3 1 9 1 1 1 10 2 6 1 0 0 0 3 1 4 5 4 4 5 11 7 9 1 3 1 2 3 6 1 5 2 4 2 2 2 2 7 5 1 4 2 6 2 2 6 1 0 0 2 3 3 1 3 6 5 3 2 7 0 5 8 3 0 2 3 2 5 2 7 2 0 1 4 3 2 6 2 2 7 10 1 4 3 0 4 3 6 0 3 9 1 4 4 5 0 1 3 3 5 3 0 2 1 4 1 0 0 1 3 2 1 1 0 7 3 3 3 1 0 5 5 5 2 5 3 0 3 3 4 0 1 7 9 0 8 1 0 0 2 2 0 2]	3.03846153846154	[0 0 0 5 5 5 5 6 10 10 10 12 19 26 32 35 49 65 94 118 156 194 240 320 384 452 535 642 726 808 900 978 1037 1088 1143 1174 1211 1227 1245 1255 1261 1268 1272 1275 1275 1276 1277 1279 1280 1280 1280 1280 1281 1281 1281 1281 1281 1281 1281 1281 1281 1281 1281 1281 1281 1281 1281 1281 1281 1281 1281 1281 1281 1281 1281 1281 1281 1281 1281 1281 1281 1281 1281 1281 1281 1281 1281 1281 1281 1281 1281 12…	777	387	771	218	932
659	659	9120390	4	0.996141975308642	[0 0 0 0 0 0 0 6.2 6.2 6.2 6.2 3.263157894736842 3.4583333333333335 3.90625 3.5833333333333335 3.340909090909091 3.3275862068965516 3.5714285714285716 3.3518518518518516 3.336 3.1927710843373496 2.9305555555555554 2.7611940298507465 2.519756838905775 2.201900237529691 1.988235294117647 1.7568881685575364 1.5930555555555554 1.469640644361834 1.3506637168141593 1.2550607287449393 1.160037002775208 …	180	0.05	124	142	151	173	224	238	186	149	92	20	109	134	133	157	204	216	161	102	67	13	network-italy	population-italy	degree-italy	empirical-full	13021	0	0	0	17.3755837224817	11.9978732640404	0.393091591299787	0.125773016016425	3.01350878333664	6	[1 3 1 2 2 1 2 0 0 1 1 0 4 2 1 3 2 4 4 4 0 1 0 5 2 4 3 1 3 0 0 4 5 2 0 4 8 2 3 1 1 1 4 2 7 1 2 1 1 0 2 0 4 0 3 1 0 0 6 2 6 3 0 4 4 0 1 1 6 0 4 1 2 4 1 2 2 0 4 0 4 2 1 2 0 1 1 1 0 5 2 3 3 1 2 0 2 3 1 3 1 0 0 1 1 5 6 0 1 2 8 1 5 4 1 0 0 6 0 1 4 9 15 0 1 0 3 0 1 1 5 5 0 6 0 6 1 3 0 1 1 1 0 1 2 3 3 0 0 3 5 2 1 11 4 0 1 1 3 0 1 8 4 6 6 1 4 3 2 0 1 0 2 0 6 2 0 1 0 2 4 0 3 1 3 0 5 0 1 2 7 4 2 2 7 1 3 8 …	2.20190023752969	[0 0 0 5 5 5 5 19 24 32 36 44 58 84 108 125 166 216 268 329 421 510 617 720 807 904 988 1081 1136 1177 1209 1236 1252 1262 1274 1279 1280 1283 1287 1287 1289 1291 1291 1291 1291 1293 1294 1294 1294 1295 1295 1295 1296 1296 1296 1296 1296 1296 1296 1296 1296 1296 1296 1296 1296 1296 1296 1296 1296 1296 1296 1296 1296 1296 1296 1296 1296 1296 1296 1296 1296 1296 1296 1296 1296 1296 1296 1296 1296 1…	777	387	771	218	932
660	660	9120390	5	0.996041171813143	[0 0 0 0 0 0 0 2.2 2.2 2.2 2.2 3.375 3.3 3.5384615384615383 3.625 4 4.407407407407407 4.1891891891891895 4.382978723404255 4.214285714285714 3.567901234567901 3.4953271028037385 3.0576923076923075 2.876923076923077 2.8208333333333333 2.585858585858586 2.349862258953168 2.057649667405765 1.8085867620751341 1.6270928462709284 1.5269541778975741 1.4004796163069544 1.3063457330415755 1.22727272727272…	180	0.05	124	142	151	173	224	238	186	149	92	20	108	140	139	150	197	210	151	88	66	14	network-italy	population-italy	degree-italy	empirical-full	13021	0	0	0	17.3755837224817	11.9978732640404	0.393091591299787	0.125773016016425	3.01350878333664	6	[0 1 3 3 3 12 3 1 1 1 1 3 1 0 3 1 0 2 0 3 5 0 2 0 0 6 8 0 1 3 2 0 4 1 9 5 2 3 3 0 2 1 9 4 3 2 6 1 0 0 2 3 2 1 1 9 1 2 0 0 2 6 1 2 4 3 5 0 1 0 1 4 3 3 9 1 2 5 3 2 1 6 6 2 3 1 0 6 5 3 4 2 4 2 0 6 5 2 7 1 2 7 4 4 1 5 8 3 2 5 6 5 3 4 8 3 8 3 0 3 5 4 0 11 7 2 7 1 2 1 5 8 4 0 0 4 1 2 2 4 1 7 1 5 1 2 2 1 4 0 5 3 3 2 1 1 4 3 2 1 1 2 4 2 3 4 1 2 0 1 1 0 1 1 2 3 2 2 2 9 6 2 7 0 3 1 1 0 2 1 5 6 3 2 6 1 3 0 …	2.82083333333333	[0 0 0 5 5 5 5 8 10 13 16 18 27 37 47 56 81 107 156 195 240 297 363 451 559 657 742 834 914 990 1058 1114 1155 1186 1208 1231 1239 1248 1252 1254 1258 1258 1259 1259 1261 1262 1263 1263 1263 1263 1263 1263 1263 1263 1263 1263 1263 1263 1263 1263 1263 1263 1263 1263 1263 1263 1263 1263 1263 1263 1263 1263 1263 1263 1263 1263 1263 1263 1263 1263 1263 1263 1263 1263 1263 1263 1263 1263 1263 1263 126…	777	387	771	218	932
661	661	9120390	6	0.996138996138996	[0 0 0 0 0 0 0 1.6 1.6 1.6 1.6 2.625 2.9 3 3.6153846153846154 3.4375 3.96 3.8518518518518516 4.083333333333333 4.045454545454546 3.9836065573770494 3.6875 3.5576923076923075 3.3846153846153846 3.08 2.7124463519313307 2.6089965397923875 2.354285714285714 2.12183908045977 1.8903846153846153 1.6789727126805778 1.551388888888889 1.4236453201970443 1.3239595050618673 1.251287332646756 1.19061302681992…	180	0.05	124	142	151	173	224	238	186	149	92	20	108	133	134	155	206	211	164	99	72	13	network-italy	population-italy	degree-italy	empirical-full	13021	0	0	0	17.3755837224817	11.9978732640404	0.393091591299787	0.125773016016425	3.01350878333664	6	[3 2 7 0 5 2 0 5 6 1 1 3 1 4 1 0 0 9 1 3 2 7 5 5 3 0 7 3 4 1 1 0 3 1 0 7 6 1 6 2 5 11 0 2 2 0 7 4 4 1 3 4 4 2 7 2 3 4 1 6 5 6 6 0 2 1 3 6 8 4 3 2 4 0 4 1 2 1 3 1 1 4 1 0 0 2 0 1 4 3 2 7 1 3 5 3 1 0 2 1 0 9 1 5 2 1 1 5 2 4 1 1 7 6 3 1 1 4 4 1 5 1 2 5 4 3 1 3 5 5 0 1 1 3 0 0 5 3 4 9 6 11 6 10 5 1 2 1 2 4 2 1 2 2 4 8 3 2 5 3 3 2 0 2 7 4 6 5 2 0 5 4 0 6 1]	3.08	[0 0 0 5 5 5 5 8 10 11 13 16 25 27 36 44 61 80 104 130 175 233 289 350 435 520 623 720 812 889 971 1044 1097 1138 1173 1208 1231 1248 1264 1268 1275 1280 1282 1287 1290 1292 1292 1295 1295 1295 1295 1295 1295 1295 1295 1295 1295 1295 1295 1295 1295 1295 1295 1295 1295 1295 1295 1295 1295 1295 1295 1295 1295 1295 1295 1295 1295 1295 1295 1295 1295 1295 1295 1295 1295 1295 1295 1295 1295 1295 1295 …	777	387	771	218	932
662	662	9120390	7	0.996087636932707	[0 0 0 0 0 0 0 3.4 3.4 3.4 3.4 4.181818181818182 4.285714285714286 4.0588235294117645 3.9545454545454546 3.5517241379310347 2.975609756097561 3.0350877192982457 3.0675675675675675 3.202247191011236 3.111111111111111 2.944 2.7515151515151515 2.697674418604651 2.5884615384615386 2.358730158730159 2.218918918918919 2.024390243902439 1.8717472118959109 1.7 1.521680216802168 1.4197530864197532 1.31318…	180	0.05	124	142	151	173	224	238	186	149	92	20	109	138	134	154	201	212	157	95	66	12	network-italy	population-italy	degree-italy	empirical-full	13021	0	0	0	17.3755837224817	11.9978732640404	0.393091591299787	0.125773016016425	3.01350878333664	6	[3 3 5 5 0 1 3 11 2 0 2 5 0 2 3 7 0 2 2 3 2 0 1 2 7 6 2 5 1 3 0 2 0 4 4 1 2 0 1 6 2 3 2 4 0 3 5 5 3 0 4 1 3 2 1 2 3 2 3 1 3 8 5 5 6 2 1 1 4 2 0 0 7 2 2 4 4 2 2 1 6 6 2 3 0 1 7 1 1 0 2 2 3 0 1 3 5 5 0 5 1 5 3 0 4 0 1 1 1 3 1 4 0 3 1 6 1 1 1 3 1 3 0 1 1 2 2 6 6 0 1 6 1 0 5 2 2 3 4 4 5 0 0 5 2 0 2 10 0 0 4 4 8 0 5 5 2 2 1 1 1 5 3 6 4 2 3 2 4 1 1 2 2 0 1 3 4 2 2 6 3 3 2 5 2 4 0 0 5 1 0 0 10 3 1 5 7 2…	2.58846153846154	[0 0 0 5 5 5 5 11 14 17 22 29 41 57 74 89 99 125 165 215 260 315 370 451 538 630 738 810 910 987 1058 1109 1148 1178 1201 1229 1242 1250 1258 1261 1265 1272 1273 1274 1274 1274 1274 1274 1275 1277 1278 1278 1278 1278 1278 1278 1278 1278 1278 1278 1278 1278 1278 1278 1278 1278 1278 1278 1278 1278 1278 1278 1278 1278 1278 1278 1278 1278 1278 1278 1278 1278 1278 1278 1278 1278 1278 1278 1278 1278 12…	777	387	771	218	932
663	663	9120390	8	0.996162701458173	[0 0 0 0 0 0 0 2 2 2 2 3.2857142857142856 3.5 3.7857142857142856 3.8 4.1 4.214285714285714 4.05 3.6153846153846154 3.578125 3.488888888888889 3.1083333333333334 2.9788732394366195 2.8128342245989306 2.6127659574468085 2.461016949152542 2.3008595988538683 2.0930232558139537 1.9334677419354838 1.763819095477387 1.6078717201166182 1.4732142857142858 1.362801377726751 1.2574974146845914 1.19208494208…	180	0.05	124	142	151	173	224	238	186	149	92	20	110	137	140	156	203	215	164	95	71	12	network-italy	population-italy	degree-italy	empirical-full	13021	0	0	0	17.3755837224817	11.9978732640404	0.393091591299787	0.125773016016425	3.01350878333664	6	[0 0 2 2 3 11 2 6 0 4 5 1 1 2 0 2 2 6 0 3 4 2 1 1 3 5 6 1 0 2 2 1 1 6 3 2 1 1 6 0 2 1 2 2 0 1 6 0 3 7 2 3 3 0 2 0 1 0 2 1 0 2 1 0 1 3 2 0 2 0 1 0 7 2 4 3 1 2 4 3 1 0 5 7 3 1 3 1 1 1 0 0 3 1 0 0 7 0 5 4 4 2 2 3 4 10 7 3 1 9 3 4 2 6 1 5 0 0 2 0 1 2 0 1 1 2 2 3 0 0 0 2 4 8 2 3 3 1 0 1 3 2 7 1 1 2 3 5 3 3 1 4 3 2 7 2 5 6 1 3 0 0 0 2 0 11 2 1 4 5 6 0 6 4 7 1 2 2 6 1 2 4 2 6 7 2 3 4 9 1 5 1 3 6 2 4 0 0…	2.61276595744681	[0 0 0 5 5 5 5 7 12 14 15 20 28 40 52 64 90 120 142 187 235 295 349 430 496 597 686 784 871 967 1036 1092 1140 1176 1201 1226 1246 1258 1270 1276 1283 1288 1292 1294 1297 1298 1299 1299 1299 1303 1303 1303 1303 1303 1303 1303 1303 1303 1303 1303 1303 1303 1303 1303 1303 1303 1303 1303 1303 1303 1303 1303 1303 1303 1303 1303 1303 1303 1303 1303 1303 1303 1303 1303 1303 1303 1303 1303 1303 1303 130…	777	387	771	218	932
664	664	9120390	9	0.996096799375488	[0 0 0 0 0 0 0 4.8 4.8 4.8 4.8 3.875 3.6153846153846154 4.181818181818182 4.275862068965517 4.064516129032258 4.1 3.875 3.3780487804878048 3.163265306122449 2.877862595419847 2.6941176470588237 2.7213930348258706 2.5859375 2.4217252396166136 2.2334217506631298 2.0306345733041575 1.8592870544090057 1.7008 1.5258152173913044 1.399284862932062 1.3172338090010978 1.2365482233502538 1.1814708691499523…	180	0.05	124	142	151	173	224	238	186	149	92	20	110	139	142	156	206	211	160	86	57	14	network-italy	population-italy	degree-italy	empirical-full	13021	0	0	0	17.3755837224817	11.9978732640404	0.393091591299787	0.125773016016425	3.01350878333664	6	[4 1 4 1 2 3 0 5 3 0 0 2 3 4 2 6 1 1 0 4 2 4 5 1 3 0 4 2 6 1 8 2 1 2 0 0 5 1 1 1 7 9 2 0 2 7 2 4 0 1 0 1 4 4 1 1 1 0 1 0 2 1 4 5 4 1 3 3 1 0 1 1 4 0 6 2 1 3 5 0 8 1 7 0 1 2 0 1 0 0 0 5 1 3 2 3 3 4 2 4 5 10 6 0 0 5 0 7 4 2 9 0 5 5 2 3 2 4 0 0 1 2 2 3 0 2 0 3 2 3 2 1 8 6 4 1 6 0 1 1 0 0 4 6 7 2 1 3 5 3 0 2 1 2 1 3 0 5 3 5 0 14 1 0 3 7 4 2 0 1 1 1 0 0 2 1 1 1 1 2 0 2 2 3 5 1 0 3 7 1 1 0 1 5 2 1 0 4 …	2.42172523961661	[0 0 0 5 5 5 5 8 13 22 29 31 40 56 82 98 131 170 201 256 313 377 457 533 625 736 839 911 985 1047 1105 1156 1185 1220 1238 1250 1260 1262 1263 1270 1273 1274 1275 1275 1276 1278 1279 1281 1281 1281 1281 1281 1281 1281 1281 1281 1281 1281 1281 1281 1281 1281 1281 1281 1281 1281 1281 1281 1281 1281 1281 1281 1281 1281 1281 1281 1281 1281 1281 1281 1281 1281 1281 1281 1281 1281 1281 1281 1281 1281 1…	777	387	771	218	932
665	665	9120390	10	0.996114996114996	[0 0 0 0 0 0 0 2.2 2.2 2.2 2.2 3.625 4.2727272727272725 3.9285714285714284 4.125 4.181818181818182 4.375 4 3.789473684210526 3.4347826086956523 3.5638297872340425 3.305084745762712 3.0606060606060606 2.7549019607843137 2.5826771653543306 2.477272727272727 2.2348284960422165 2.027659574468085 1.8568807339449542 1.7031746031746031 1.541838134430727 1.3811230585424135 1.2768903088391905 1.2085402184…	180	0.05	124	142	151	173	224	238	186	149	92	20	105	138	140	156	204	215	161	88	65	15	network-italy	population-italy	degree-italy	empirical-full	13021	0	0	0	17.3755837224817	11.9978732640404	0.393091591299787	0.125773016016425	3.01350878333664	6	[1 0 3 1 2 1 3 3 3 7 2 1 2 1 0 2 0 1 1 1 5 3 2 6 4 1 0 1 1 4 3 3 2 3 8 4 12 0 2 1 0 5 3 3 4 1 0 10 1 8 0 3 0 1 3 5 0 0 0 1 0 8 0 1 1 3 4 0 4 3 1 7 2 6 4 4 2 1 1 0 2 1 1 3 11 5 4 1 2 2 0 0 7 3 2 0 2 2 3 4 7 0 5 3 2 2 1 0 4 2 6 5 1 1 0 3 1 3 4 1 5 1 3 3 3 4 1 0 1 1 1 6 1 5 0 2 5 3 1 1 6 7 3 0 2 4 5 4 3 4 7 4 4 0 7 2 0 0 0 1 4 2 3 0 1 2 5 0 2 1 2 4 1 4 1 1 3 3 1 2 1 1 0 1 3 5 0 9 1 1 1 0 0 0 0 5 1 5…	2.58267716535433	[0 0 0 5 5 5 5 8 11 14 16 22 32 45 57 69 94 118 165 204 254 308 379 470 545 630 729 837 939 1007 1062 1113 1156 1186 1212 1235 1247 1254 1262 1274 1276 1278 1280 1280 1281 1282 1284 1284 1284 1284 1285 1286 1287 1287 1287 1287 1287 1287 1287 1287 1287 1287 1287 1287 1287 1287 1287 1287 1287 1287 1287 1287 1287 1287 1287 1287 1287 1287 1287 1287 1287 1287 1287 1287 1287 1287 1287 1287 1287 1287 12…	777	387	771	218	932
666	666	9120390	11	0.996153846153846	[0 0 0 0 0 0 0 3.8 3.8 3.8 3.8 4.5 4.133333333333334 4.2631578947368425 4.541666666666667 4.34375 3.911111111111111 3.7868852459016393 3.5 3.46 3.3174603174603177 3.104651162790698 2.817351598173516 2.667883211678832 2.4084084084084085 2.1702127659574466 1.939334637964775 1.7775919732441472 1.6034236804564908 1.4507389162561577 1.3422519509476032 1.2469387755102042 1.1854684512428297 1.1343552750…	180	0.05	124	142	151	173	224	238	186	149	92	20	121	137	137	148	202	218	165	99	62	11	network-italy	population-italy	degree-italy	empirical-full	13021	0	0	0	17.3755837224817	11.9978732640404	0.393091591299787	0.125773016016425	3.01350878333664	6	[5 7 0 3 3 3 0 0 1 10 3 1 2 0 0 3 7 1 2 2 2 7 4 2 7 1 6 2 2 8 2 2 3 1 3 3 0 2 1 2 1 2 4 1 2 2 0 0 1 0 2 3 0 7 2 1 1 4 0 1 4 0 0 1 6 0 1 3 5 5 1 1 5 4 2 2 4 3 0 3 1 3 4 0 5 3 1 4 0 0 1 0 0 0 3 4 1 5 5 3 6 3 4 2 6 0 2 3 0 1 1 0 7 2 3 1 2 1 2 1 2 2 0 7 2 3 1 2 6 4 4 1 3 3 0 2 6 1 2 5 3 3 4 1 5 4 3 5 0 0 1 2 4 7 7 1 2 4 1 5 0 2 3 2 0 1 1 4 3 0 0 1 2 3 5 7 0 0 1 3 0 2 3 0 0 1 6 2 0 0 8 0 4 3 0 0 0 5 0…	2.40840840840841	[0 0 0 5 5 5 5 10 15 19 24 32 45 61 78 100 126 172 219 274 333 423 511 598 701 812 897 980 1046 1109 1159 1195 1213 1239 1257 1271 1283 1288 1290 1295 1295 1295 1298 1299 1299 1300 1300 1300 1300 1300 1300 1300 1300 1300 1300 1300 1300 1300 1300 1300 1300 1300 1300 1300 1300 1300 1300 1300 1300 1300 1300 1300 1300 1300 1300 1300 1300 1300 1300 1300 1300 1300 1300 1300 1300 1300 1300 1300 1300 130…	777	387	771	218	932
667	667	9120390	12	0.996062992125984	[0 0 0 0 0 0 0 8 8 8 8 4.823529411764706 3.9655172413793105 3.5789473684210527 3.6444444444444444 3.6724137931034484 3.5972222222222223 3.196261682242991 3.162962962962963 2.9444444444444446 2.872549019607843 2.5546875 2.3172205438066467 2.1503759398496243 1.9774127310061602 1.8191489361702127 1.6549079754601228 1.512751677852349 1.3770685579196218 1.2748414376321353 1.2077151335311573 1.14925373…	180	0.05	124	142	151	173	224	238	186	149	92	20	115	136	132	153	194	213	163	93	59	12	network-italy	population-italy	degree-italy	empirical-full	13021	0	0	0	17.3755837224817	11.9978732640404	0.393091591299787	0.125773016016425	3.01350878333664	6	[5 2 0 5 1 6 7 3 1 4 1 1 0 0 2 9 9 0 4 0 3 2 3 0 4 2 1 4 0 4 3 1 1 2 1 2 1 6 2 1 1 1 2 1 0 3 4 0 1 5 5 1 0 4 0 1 2 0 2 4 6 1 3 0 0 0 2 4 0 1 2 0 0 0 1 1 2 0 4 0 1 4 1 1 0 1 5 2 2 1 0 0 2 1 1 3 0 1 3 2 1 1 2 0 1 3 2 3 2 10 1 1 3 1 0 3 3 3 3 2 7 3 1 0 2 1 1 3 4 4 0 1 0 1 5 4 11 7 1 5 1 0 0 0 0 0 4 1 2 5 2 4 3 1 4 2 4 0 1 1 1 1 1 3 0 0 2 0 2 1 4 4 2 1 2 1 0 5 2 3 5 3 2 0 2 0 3 1 3 0 1 1 0 0 0 0 3 0 …	1.97741273100616	[0 0 0 5 5 5 5 17 29 38 45 58 72 107 135 162 204 256 331 399 487 564 652 745 846 946 1011 1072 1120 1157 1189 1217 1228 1237 1244 1253 1259 1262 1263 1264 1265 1267 1267 1268 1268 1269 1269 1269 1270 1270 1270 1270 1270 1270 1270 1270 1270 1270 1270 1270 1270 1270 1270 1270 1270 1270 1270 1270 1270 1270 1270 1270 1270 1270 1270 1270 1270 1270 1270 1270 1270 1270 1270 1270 1270 1270 1270 1270 1270…	777	387	771	218	932
668	668	9120390	13	0.996096799375488	[0 0 0 0 0 0 0 6 6 6 6 4.666666666666667 5.4 5.413793103448276 5.2 4.833333333333333 4.603448275862069 4.030927835051546 3.6766917293233083 3.3190184049079754 2.939814814814815 2.743295019157088 2.3948863636363638 2.048780487804878 1.8342440801457194 1.694267515923567 1.5419532324621734 1.4248768472906403 1.2981501632208923 1.216432865731463 1.1527647610121836 1.12082957619477 1.0909886264216972 …	180	0.05	124	142	151	173	224	238	186	149	92	20	105	135	141	153	202	212	160	84	72	17	network-italy	population-italy	degree-italy	empirical-full	13021	0	0	0	17.3755837224817	11.9978732640404	0.393091591299787	0.125773016016425	3.01350878333664	6	[0 2 1 2 1 1 4 1 0 6 1 3 4 1 4 5 0 0 2 0 3 2 0 3 4 0 0 0 3 0 2 5 8 2 1 1 3 0 3 0 1 2 2 0 7 6 1 3 2 5 5 3 1 0 0 0 0 0 1 4 0 4 7 3 0 0 0 2 0 0 0 4 0 0 0 2 0 2 0 4 4 5 3 2 3 0 5 0 1 5 2 8 0 1 2 2 1 1 0 1 2 3 2 0 1 0 3 1 1 1 1 1 1 4 1 2 6 1 8 2 0 0 4 1 0 5 1 2 6 1 2 2 1 4 3 0 0 1 2 2 1 2 1 1 1 2 0 1 1 1 0 1 0 0 3 4 3 0 14 2 3 0 2 4 0 0 3 1 8 2 1 0 0 0 0 3 1 3 2 2 0 2 1 3 3 5 0 0 2 0 0 0 7 3 0 2 1 0 1…	1.83424408014572	[0 0 0 5 5 5 5 12 20 29 35 42 58 97 133 163 216 261 352 451 549 628 727 812 919 998 1067 1109 1143 1174 1200 1229 1242 1252 1257 1263 1264 1271 1275 1276 1278 1279 1279 1279 1280 1280 1281 1281 1281 1281 1281 1281 1281 1281 1281 1281 1281 1281 1281 1281 1281 1281 1281 1281 1281 1281 1281 1281 1281 1281 1281 1281 1281 1281 1281 1281 1281 1281 1281 1281 1281 1281 1281 1281 1281 1281 1281 1281 1281 …	777	387	771	218	932
669	669	9120390	14	0.996009577015164	[0 0 0 0 0 0 0 3 3 3 3 3.142857142857143 2.8 4.294117647058823 4.35 4.2727272727272725 4.2592592592592595 4.069767441860465 3.582089552238806 3.3780487804878048 3.17 3.1015625 2.9411764705882355 2.828054298642534 2.6943396226415093 2.463636363636364 2.2724935732647813 2.0164271047227924 1.7636054421768708 1.594632768361582 1.4546599496221662 1.335214446952596 1.258098223615465 1.1798839458413926 …	180	0.05	124	142	151	173	224	238	186	149	92	20	107	137	133	152	196	213	156	84	60	15	network-italy	population-italy	degree-italy	empirical-full	13021	0	0	0	17.3755837224817	11.9978732640404	0.393091591299787	0.125773016016425	3.01350878333664	6	[2 4 9 0 1 1 1 1 1 4 2 5 4 5 6 0 0 0 3 4 2 2 3 0 4 4 1 2 1 3 4 11 0 5 1 0 2 0 0 1 1 4 0 2 2 0 5 3 3 5 2 1 2 0 5 2 1 2 3 2 4 7 6 7 2 2 4 2 8 2 1 2 3 1 4 3 2 3 0 0 5 7 0 1 3 2 2 4 4 4 7 3 4 1 2 6 6 5 11 1 0 4 5 4 9 0 1 2 0 2 0 1 5 4 5 0 2 2 1 4 4 1 2 6 1 3 5 0 1 9 1 3 2 2 1 4 2 1 4 4 0 1 0 1 6 1 2 4 8 3 3 1 6 4 4 1 2 0 3 0 2 7 2 8 1 1 2 1 0 1 2 1 1 12 9 1 7 5 0 0 0 5 1 4 4 6 1 2 1 4 2 2 1 1 2 6 0 2…	2.69433962264151	[0 0 0 5 5 5 5 7 10 17 20 22 27 43 67 82 100 128 170 221 265 330 389 487 588 708 794 886 957 1034 1088 1136 1182 1192 1210 1222 1234 1238 1243 1245 1247 1248 1250 1250 1251 1251 1251 1252 1252 1252 1253 1253 1253 1253 1253 1253 1253 1253 1253 1253 1253 1253 1253 1253 1253 1253 1253 1253 1253 1253 1253 1253 1253 1253 1253 1253 1253 1253 1253 1253 1253 1253 1253 1253 1253 1253 1253 1253 1253 1253 1…	777	387	771	218	932
670	670	9120390	15	0.996180290297937	[0 0 0 0 0 0 0 4.8 4.8 4.8 4.8 4.363636363636363 3.8947368421052633 3.8636363636363638 4.241379310344827 3.942857142857143 3.6875 3.7966101694915255 3.625 3.4504504504504503 3.1538461538461537 2.8603351955307263 2.7123893805309733 2.537931034482759 2.2790055248618786 2.1070615034168565 1.951830443159923 1.739903069466882 1.5906515580736544 1.4368098159509202 1.331133113311331 1.2535496957403651 1…	180	0.05	124	142	151	173	224	238	186	149	92	20	111	139	132	149	201	222	166	102	70	17	network-italy	population-italy	degree-italy	empirical-full	13021	0	0	0	17.3755837224817	11.9978732640404	0.393091591299787	0.125773016016425	3.01350878333664	6	[2 0 1 6 5 4 4 2 2 4 3 0 1 0 4 0 6 2 0 1 4 0 3 9 4 2 0 0 4 0 0 0 0 5 5 7 1 1 3 5 2 0 1 3 1 0 2 2 2 1 3 0 1 5 0 2 1 1 4 3 3 0 0 1 1 0 1 3 3 0 0 4 2 2 2 0 0 0 0 0 1 1 1 2 1 1 6 0 0 1 2 3 4 0 0 3 1 0 0 1 11 4 1 2 5 0 0 3 1 3 0 1 1 1 1 1 5 1 0 1 3 0 7 1 5 0 0 0 1 2 1 0 4 0 4 0 2 0 0 6 1 2 0 0 0 2 3 0 3 7 0 1 0 1 6 7 2 4 0 1 6 9 1 4 2 0 0 1 0 5 0 4 4 0 0 7 2 7 0 0 0 4 1 2 0 3 1 2 0 2 1 2 1 4 5 1 0 7 1…	2.27900552486188	[0 0 0 5 5 5 5 11 19 22 29 35 48 59 88 111 143 179 226 290 362 439 519 619 706 815 909 986 1049 1114 1161 1199 1232 1250 1263 1279 1291 1294 1297 1298 1302 1304 1305 1305 1305 1306 1308 1308 1308 1308 1309 1309 1309 1309 1309 1309 1309 1309 1309 1309 1309 1309 1309 1309 1309 1309 1309 1309 1309 1309 1309 1309 1309 1309 1309 1309 1309 1309 1309 1309 1309 1309 1309 1309 1309 1309 1309 1309 1309 130…	777	387	771	218	932
671	671	9120390	16	0.996127033307514	[0 0 0 0 0 0 0 5.2 5.2 5.2 5.2 5.25 5.1875 4.65 4.516129032258065 4.690476190476191 4.036363636363636 3.767123287671233 3.54 3.122448979591837 2.938202247191011 2.7227272727272727 2.5567765567765566 2.3430232558139537 2.160671462829736 1.9470588235294117 1.7688442211055277 1.6159420289855073 1.4770992366412214 1.350737797956867 1.2615859938208034 1.192492781520693 1.1347197106690778 1.09420916162…	180	0.05	124	142	151	173	224	238	186	149	92	20	108	140	135	149	202	215	166	97	67	12	network-italy	population-italy	degree-italy	empirical-full	13021	0	0	0	17.3755837224817	11.9978732640404	0.393091591299787	0.125773016016425	3.01350878333664	6	[3 0 0 0 0 6 0 1 1 0 2 7 2 1 1 0 5 4 1 5 0 0 1 6 1 1 0 2 2 0 0 3 1 5 0 1 2 2 1 0 0 0 2 1 2 4 1 0 1 1 2 0 2 1 8 1 2 4 0 3 3 3 2 2 1 4 1 1 1 0 2 1 1 1 1 0 0 2 1 0 1 0 1 7 4 9 0 5 3 0 1 1 0 1 2 1 0 2 1 2 1 0 2 1 3 1 3 1 2 0 6 1 0 4 1 4 4 1 4 1 1 2 2 1 4 3 2 6 4 0 1 2 0 2 5 0 1 7 2 1 5 0 3 1 3 3 2 0 2 2 1 5 0 5 2 1 3 0 0 0 7 0 2 2 0 0 1 2 1 0 1 5 5 4 4 1 0 0 6 0 4 0 1 11 3 0 0 5 7 1 7 3 1 1 0 11 3 3 …	2.16067146282974	[0 0 0 5 5 5 5 12 16 20 31 42 55 73 100 147 178 220 273 344 417 510 597 690 786 881 971 1039 1106 1157 1190 1213 1234 1249 1263 1274 1279 1283 1284 1287 1287 1289 1289 1290 1290 1291 1291 1291 1291 1291 1291 1291 1291 1291 1291 1291 1291 1291 1291 1291 1291 1291 1291 1291 1291 1291 1291 1291 1291 1291 1291 1291 1291 1291 1291 1291 1291 1291 1291 1291 1291 1291 1291 1291 1291 1291 1291 1291 1291 1…	777	387	771	218	932
672	672	9120390	17	0.996	[0 0 0 0 0 0 0 3.4 3.4 3.4 3.4 3.7142857142857144 3.7142857142857144 4.3076923076923075 5 4.956521739130435 4.84 4.027777777777778 3.6231884057971016 3.619565217391304 3.398230088495575 3.304 2.9702380952380953 2.727272727272727 2.491467576791809 2.2402234636871508 2.091127098321343 1.9298597194388778 1.7216666666666667 1.5656565656565657 1.4494818652849741 1.322690992018244 1.25 1.17762512266928…	180	0.05	124	142	151	173	224	238	186	149	92	20	103	138	130	152	200	203	153	100	62	9	network-italy	population-italy	degree-italy	empirical-full	13021	0	0	0	17.3755837224817	11.9978732640404	0.393091591299787	0.125773016016425	3.01350878333664	6	[4 5 6 2 6 0 2 2 4 4 2 1 3 3 2 5 1 2 0 0 3 1 2 1 3 0 5 0 0 6 0 2 2 4 2 3 3 3 3 0 0 0 0 2 3 5 2 3 0 4 5 1 1 2 0 1 4 5 0 1 1 2 4 1 2 3 0 0 5 9 14 0 4 2 3 4 1 2 1 1 2 2 4 2 4 4 2 1 0 2 1 4 2 3 5 1 1 5 0 0 1 12 1 6 0 3 2 9 6 8 1 4 2 0 0 3 1 0 0 1 5 5 1 1 0 1 4 3 0 2 2 3 2 0 0 3 2 2 3 6 3 1 4 9 2 2 2 0 1 1 0 5 5 2 1 5 1 2 3 5 4 1 7 1 1 1 0 6 5 3 0 2 0 1 7 6 0 2 2 0 6 3 2 0 1 2 2 3 2 0 2 1 0 4 0 4 1 4 …	2.49146757679181	[0 0 0 5 5 5 5 7 7 13 22 23 25 36 69 92 113 125 168 220 293 358 417 499 600 693 772 877 948 1019 1067 1109 1153 1170 1196 1211 1221 1230 1239 1241 1244 1245 1247 1249 1250 1250 1250 1250 1250 1250 1250 1250 1250 1250 1250 1250 1250 1250 1250 1250 1250 1250 1250 1250 1250 1250 1250 1250 1250 1250 1250 1250 1250 1250 1250 1250 1250 1250 1250 1250 1250 1250 1250 1250 1250 1250 1250 1250 1250 1250 12…	777	387	771	218	932
673	673	9120390	18	0.996121024049651	[0 0 0 0 0 0 0 3.8 3.8 3.8 3.8 3.5 3.611111111111111 3.4545454545454546 3.4583333333333335 3.53125 3.7333333333333334 3.6842105263157894 3.557142857142857 3.4148936170212765 3.1311475409836067 2.825 2.7313432835820897 2.5058823529411764 2.4098360655737703 2.28328611898017 2.047945205479452 1.8940269749518304 1.704 1.5720338983050848 1.4609571788413098 1.3400447427293065 1.2522982635342186 1.19729…	180	0.05	124	142	151	173	224	238	186	149	92	20	109	137	135	161	195	218	160	89	69	16	network-italy	population-italy	degree-italy	empirical-full	13021	0	0	0	17.3755837224817	11.9978732640404	0.393091591299787	0.125773016016425	3.01350878333664	6	[3 0 4 4 0 3 5 4 1 0 6 3 2 0 2 3 6 0 3 1 2 0 0 2 0 3 0 1 0 0 0 2 3 1 5 1 3 5 7 7 2 3 5 2 0 0 4 0 6 3 3 0 5 3 4 1 5 1 4 6 3 1 0 1 4 4 1 8 1 3 1 1 2 0 4 4 3 2 2 2 0 0 1 1 0 2 5 5 2 2 0 1 0 2 5 0 0 5 1 2 1 4 1 1 2 0 4 1 1 0 3 1 2 0 4 3 1 2 2 0 4 1 2 3 0 0 0 6 4 0 3 0 2 3 0 8 1 2 2 3 6 2 0 0 1 3 1 5 3 4 0 1 1 0 0 0 2 0 0 1 4 8 1 4 1 2 2 2 0 0 7 4 3 0 1 1 2 3 6 4 1 2 1 0 1 6 0 4 0 0 3 1 2 2 2 3 0 3 8 …	2.40983606557377	[0 0 0 5 5 5 5 12 18 22 24 32 45 57 70 94 122 160 201 255 305 353 438 519 625 708 794 894 979 1034 1101 1149 1188 1217 1233 1247 1258 1267 1270 1273 1279 1282 1284 1285 1285 1286 1286 1287 1287 1288 1288 1288 1288 1289 1289 1289 1289 1289 1289 1289 1289 1289 1289 1289 1289 1289 1289 1289 1289 1289 1289 1289 1289 1289 1289 1289 1289 1289 1289 1289 1289 1289 1289 1289 1289 1289 1289 1289 1289 1289 …	777	387	771	218	932
674	674	9120390	19	0.996090695856138	[0 0 0 0 0 0 0 3.6 3.6 3.6 3.6 3.4285714285714284 3.3846153846153846 5.1 4.826086956521739 4.826086956521739 4.545454545454546 4.3076923076923075 3.955223880597015 3.611111111111111 3.3671875 3.1104294478527605 2.9591836734693877 2.7007874015748032 2.3727810650887573 2.139759036144578 1.9794238683127572 1.7842465753424657 1.6295180722891567 1.4730077120822622 1.3724137931034484 1.283157894736842 …	180	0.05	124	142	151	173	224	238	186	149	92	20	112	137	135	152	193	208	169	102	55	16	network-italy	population-italy	degree-italy	empirical-full	13021	0	0	0	17.3755837224817	11.9978732640404	0.393091591299787	0.125773016016425	3.01350878333664	6	[2 4 0 1 4 0 1 0 4 2 2 1 0 1 0 2 5 5 2 5 3 1 1 2 1 6 2 0 0 0 3 0 0 0 2 5 0 3 4 5 1 2 2 1 0 3 0 0 7 2 2 0 1 5 1 2 4 2 0 1 2 0 1 5 1 1 5 2 1 0 3 1 2 0 2 1 5 3 3 0 0 6 0 1 3 2 3 2 1 2 3 1 3 2 1 10 1 2 0 2 4 1 5 3 1 7 4 2 2 1 1 5 2 0 1 0 5 1 0 3 2 0 3 2 1 0 0 1 0 5 0 0 1 3 1 2 0 0 2 8 0 3 6 4 3 1 1 0 1 2 4 0 1 12 1 3 7 1 5 2 2 2 0 1 6 3 1 3 1 14 1 2 0 2 1 1 3 3 4 2 3 0 1 5 2 4 1 2 6 2 4 1 1 0 4 2 4 1…	2.37278106508876	[0 0 0 5 5 5 5 7 13 20 23 23 33 52 67 90 128 163 196 254 338 415 486 584 664 778 870 950 1017 1073 1138 1177 1211 1229 1241 1254 1257 1261 1267 1272 1273 1275 1276 1276 1277 1277 1278 1278 1278 1278 1279 1279 1279 1279 1279 1279 1279 1279 1279 1279 1279 1279 1279 1279 1279 1279 1279 1279 1279 1279 1279 1279 1279 1279 1279 1279 1279 1279 1279 1279 1279 1279 1279 1279 1279 1279 1279 1279 1279 1279 …	777	387	771	218	932
675	675	9120390	20	0.996069182389937	[0 0 0 0 0 0 0 2 2 2 2 3.8181818181818183 4 4 4.333333333333333 4.681818181818182 4.117647058823529 3.9302325581395348 3.672727272727273 3.6056338028169015 3.4361702127659575 3.264 3.0943396226415096 2.869346733668342 2.6305220883534135 2.3425925925925926 2.180451127819549 2.025531914893617 1.8255395683453237 1.6542635658914728 1.5160857908847185 1.3707602339181286 1.289247311827957 1.22658610271…	180	0.05	124	142	151	173	224	238	186	149	92	20	105	136	137	154	191	214	165	100	59	11	network-italy	population-italy	degree-italy	empirical-full	13021	0	0	0	17.3755837224817	11.9978732640404	0.393091591299787	0.125773016016425	3.01350878333664	6	[4 2 1 3 2 4 3 2 6 8 0 2 5 1 2 4 4 9 7 3 3 4 0 0 1 4 1 10 1 5 2 1 1 3 2 2 1 0 1 2 3 2 1 2 0 2 1 2 7 2 13 0 0 5 1 7 2 1 7 2 2 10 4 2 5 1 4 0 0 2 2 6 3 5 4 2 1 8 3 2 5 1 2 0 2 1 3 4 2 1 1 5 1 11 3 0 1 3 0 3 1 1 5 1 4 0 2 0 8 4 3 0 0 2 2 0 4 5 2 0 2 0 2 7 1 6 0 3 2 2 4 2 1 3 2 3 1 0 2 2 11 1 2 0 7 1 1 1 3 1 2 6 9 2 2 3 2 1 3 5 0 3 2 6 3 4 0 5 5 2 2 4 3 5 0 4 1 5 2 3 4 1 0 1 5 3 6 1 1 2 1 0 4 4 0 6 1…	2.63052208835341	[0 0 0 5 5 5 5 11 12 13 15 22 34 43 55 71 94 125 159 199 249 324 399 470 556 645 746 855 930 993 1053 1113 1164 1197 1216 1231 1239 1248 1254 1258 1261 1265 1266 1267 1268 1269 1270 1270 1270 1271 1271 1271 1271 1272 1272 1272 1272 1272 1272 1272 1272 1272 1272 1272 1272 1272 1272 1272 1272 1272 1272 1272 1272 1272 1272 1272 1272 1272 1272 1272 1272 1272 1272 1272 1272 1272 1272 1272 1272 1272 12…	777	387	771	218	932
676	676	9120390	21	0.996041171813143	[0 0 0 0 0 0 0 4.8 4.8 4.8 4.8 5.666666666666667 4.35 3.740740740740741 3.5172413793103448 3.72972972972973 3.5 3.5428571428571427 3.372093023255814 3.364406779661017 3.2058823529411766 2.9657142857142857 2.772727272727273 2.532142857142857 2.2924791086350975 2.125 1.917808219178082 1.7854671280276817 1.6104651162790697 1.4633838383838385 1.347237880496054 1.2531120331950207 1.185617103984451 1.1…	180	0.05	124	142	151	173	224	238	186	149	92	20	104	137	130	152	203	210	158	90	66	13	network-italy	population-italy	degree-italy	empirical-full	13021	0	0	0	17.3755837224817	11.9978732640404	0.393091591299787	0.125773016016425	3.01350878333664	6	[3 1 0 2 1 5 4 3 0 0 1 3 6 2 0 4 3 3 2 3 7 3 0 0 0 1 3 1 2 4 3 3 1 1 3 1 7 0 4 4 2 6 3 1 3 2 7 2 0 1 7 0 3 3 2 1 5 7 7 0 0 4 8 0 1 0 3 8 5 1 0 5 0 4 4 1 1 2 1 1 2 5 0 5 2 3 3 1 1 1 1 1 1 1 2 1 0 5 2 0 2 2 0 4 0 0 4 5 5 2 1 6 2 2 4 0 5 0 2 1 7 5 1 9 0 2 7 3 2 2 1 1 2 1 0 1 6 1 3 0 2 11 0 1 0 2 2 3 1 4 2 4 0 2 0 2 0 6 2 3 1 0 3 1 0 5 7 5 0 2 1 3 0 2 1 2 4 2 0 5 0 0 1 2 0 3 1 2 0 4 0 4 1 0 1 3 2 0 1…	2.2924791086351	[0 0 0 5 5 5 5 9 20 27 29 37 46 70 86 118 136 175 220 280 359 432 511 578 688 792 887 964 1029 1095 1147 1180 1201 1219 1234 1244 1249 1252 1256 1257 1260 1260 1261 1262 1263 1263 1263 1263 1263 1263 1263 1263 1263 1263 1263 1263 1263 1263 1263 1263 1263 1263 1263 1263 1263 1263 1263 1263 1263 1263 1263 1263 1263 1263 1263 1263 1263 1263 1263 1263 1263 1263 1263 1263 1263 1263 1263 1263 1263 1263…	777	387	771	218	932
677	677	9120390	22	0.99607535321821	[0 0 0 0 0 0 0 3.4 3.4 3.4 3.4 4.125 3.7142857142857144 3.2941176470588234 3.272727272727273 3.5652173913043477 3.763157894736842 4.040816326530612 3.847457627118644 3.676470588235294 3.489795918367347 3.168918918918919 3.1704545454545454 2.8863636363636362 2.7022900763358777 2.36734693877551 2.1121495327102804 1.8933333333333333 1.7619834710743802 1.608187134502924 1.4528061224489797 1.334085778…	180	0.05	124	142	151	173	224	238	186	149	92	20	109	135	131	157	201	209	159	94	65	14	network-italy	population-italy	degree-italy	empirical-full	13021	0	0	0	17.3755837224817	11.9978732640404	0.393091591299787	0.125773016016425	3.01350878333664	6	[6 0 2 0 0 4 2 3 2 3 2 0 2 3 2 1 0 3 1 2 7 0 2 2 6 8 4 3 2 2 4 2 0 0 7 2 4 4 1 3 4 1 5 3 2 5 2 7 3 2 1 2 0 0 3 1 2 0 4 2 4 0 1 5 3 0 3 0 4 3 3 5 4 1 0 3 1 3 3 0 2 3 0 2 2 0 0 1 5 1 6 1 3 0 4 3 1 1 6 2 0 10 10 0 8 3 6 8 2 5 0 0 1 2 3 1 2 0 5 2 10 5 3 5 3 3 1 6 4 6 5 4 6 9 5 0 3 1 3 5 0 0 1 11 1 4 1 1 1 5 2 6 3 7 1 0 0 6 6 5 3 4 2 3 5 0 0 1 7 0 5 2 12 5 0 5 0 3 1 4 3 4 0 3 1 1 5 0 0 5 4 0 1 0 2 1 7…	2.70229007633588	[0 0 0 5 5 5 5 8 14 17 22 23 38 49 59 68 98 148 176 220 262 343 428 525 605 684 784 886 981 1056 1096 1135 1171 1209 1229 1243 1252 1258 1263 1268 1271 1271 1271 1273 1273 1273 1274 1274 1274 1274 1274 1274 1274 1274 1274 1274 1274 1274 1274 1274 1274 1274 1274 1274 1274 1274 1274 1274 1274 1274 1274 1274 1274 1274 1274 1274 1274 1274 1274 1274 1274 1274 1274 1274 1274 1274 1274 1274 1274 1274 12…	777	387	771	218	932
678	678	9120390	23	0.996130030959752	[0 0 0 0 0 0 0 3.6 3.6 3.6 3.6 4.090909090909091 4.235294117647059 4.590909090909091 4.478260869565218 4.1875 4.113636363636363 3.9545454545454546 3.477272727272727 3.315315315315315 3.3309352517985613 3.021390374331551 2.7796610169491527 2.4615384615384617 2.2737127371273713 2.0425055928411635 1.8706099815157116 1.6786271450858035 1.5303643724696356 1.4322344322344323 1.3303867403314917 1.240890…	180	0.05	124	142	151	173	224	238	186	149	92	20	112	138	139	154	203	214	161	95	62	14	network-italy	population-italy	degree-italy	empirical-full	13021	0	0	0	17.3755837224817	11.9978732640404	0.393091591299787	0.125773016016425	3.01350878333664	6	[3 1 0 0 3 4 0 1 0 1 7 3 0 0 0 7 3 1 4 0 5 0 1 5 9 2 4 0 3 3 2 1 7 0 1 1 1 3 9 1 1 0 3 2 2 1 1 10 0 1 3 4 6 2 2 3 0 7 0 1 1 0 1 2 6 3 1 5 3 2 1 4 0 1 4 6 3 2 0 0 2 0 5 3 0 3 0 3 0 1 1 0 9 0 1 7 3 7 0 0 2 3 1 8 2 0 2 3 2 0 2 0 1 4 2 1 7 1 1 0 1 2 4 7 3 0 0 2 0 6 2 2 4 3 3 9 0 6 0 2 2 1 1 1 6 1 1 0 3 1 6 0 6 1 0 2 5 0 1 3 4 1 2 5 1 0 3 1 2 1 4 3 2 1 3 0 6 0 3 3 2 1 0 7 0 2 0 4 0 1 7 5 4 3 0 0 1 4 0…	2.27371273712737	[0 0 0 5 5 5 5 11 17 22 23 32 44 66 88 111 139 187 236 299 369 447 541 641 741 819 905 988 1054 1116 1167 1198 1221 1245 1259 1269 1275 1281 1284 1286 1288 1291 1291 1291 1291 1291 1291 1292 1292 1292 1292 1292 1292 1292 1292 1292 1292 1292 1292 1292 1292 1292 1292 1292 1292 1292 1292 1292 1292 1292 1292 1292 1292 1292 1292 1292 1292 1292 1292 1292 1292 1292 1292 1292 1292 1292 1292 1292 1292 129…	777	387	771	218	932
679	679	9120390	24	0.996121024049651	[0 0 0 0 0 0 0 1.4 1.4 1.4 1.4 1.3333333333333333 1.75 1.7 1.75 1.75 1.75 2.75 2.789473684210526 3 3.125 3.310344827586207 3.2564102564102564 3.58 3.5555555555555554 3.65 3.4019607843137254 3.184 3.0754716981132075 2.853211009174312 2.592857142857143 2.380664652567976 2.1382716049382715 1.9648033126293996 1.7926829268292683 1.6364985163204748 1.4845360824742269 1.3764568764568765 1.30042918454935…	180	0.05	124	142	151	173	224	238	186	149	92	20	106	138	139	153	201	211	169	90	68	14	network-italy	population-italy	degree-italy	empirical-full	13021	0	0	0	17.3755837224817	11.9978732640404	0.393091591299787	0.125773016016425	3.01350878333664	6	[9 5 3 6 6 6 2 7 4 4 6 12 3 0 9 5 1 4 1 1 2 0 0 2 3 0 3 1 1 4 0 1 6 3 5 5 6 3 6 0 1 1 4 8 2 5 5 7 9 2 5 2 0 1 4 5 2 3 2 0 2 0 9]	3.55555555555556	[0 0 0 5 5 5 5 6 8 10 12 12 12 16 19 21 24 29 39 50 63 80 102 125 159 218 280 331 405 483 574 674 776 858 932 1025 1092 1139 1174 1208 1225 1248 1256 1269 1272 1275 1277 1280 1281 1283 1283 1283 1284 1286 1286 1287 1287 1287 1287 1288 1288 1289 1289 1289 1289 1289 1289 1289 1289 1289 1289 1289 1289 1289 1289 1289 1289 1289 1289 1289 1289 1289 1289 1289 1289 1289 1289 1289 1289 1289 1289 1289 1289…	777	387	771	218	932
680	680	9120390	25	0.996050552922591	[0 0 0 0 0 0 0 1.6 1.6 1.6 1.6 1.8333333333333333 2.25 3.7 4.615384615384615 4.5 4.5625 4.409090909090909 4.421052631578948 4.217391304347826 4.106060606060606 4 3.8173076923076925 3.5072463768115942 3.0520833333333335 2.7235772357723578 2.4761904761904763 2.27012987012987 2.010615711252654 1.8258527827648114 1.6443768996960486 1.477124183006536 1.368421052631579 1.2739872068230278 1.201780415430…	180	0.05	124	142	151	173	224	238	186	149	92	20	111	136	137	155	201	203	162	98	54	9	network-italy	population-italy	degree-italy	empirical-full	13021	0	0	0	17.3755837224817	11.9978732640404	0.393091591299787	0.125773016016425	3.01350878333664	6	[5 3 9 1 1 1 6 10 6 3 3 0 2 6 0 7 2 5 2 2 3 0 0 1 2 6 2 5 2 7 0 1 2 1 0 1 2 0 3 2 1 3 1 7 1 2 2 9 1 5 3 5 2 0 3 6 0 4 2 0 4 2 1 2 2 1 0 3 6 8 5 4 7 4 5 1 0 4 5 7 11 5 9 1 2 3 7 3 3 2 0 0 5 1 3 3 3 1 10 7 4 3 5 5 5 4 2 1 1 5 5 0 0 5 1 0 8 2 2 8 10 4 1 2 0 1 2 4 2 1 4 0 1 0 1 1 3 0 1 1 0 2 3 2 6 2 0 0 1 4 0 2 2 4 6 1 1 1 5 0 3 5 2 7 1 0 2 4 7 12 5 6 1 7 1 2 0 6 2 4 2 8 1 1 7 5 2 6 1 2 4 2]	3.05208333333333	[0 0 0 5 5 5 5 6 8 10 13 14 16 22 38 46 66 80 104 138 192 246 315 385 471 557 658 765 855 938 1011 1072 1113 1163 1195 1205 1221 1236 1241 1244 1250 1256 1259 1259 1259 1260 1262 1263 1263 1263 1263 1263 1264 1265 1265 1265 1265 1266 1266 1266 1266 1266 1266 1266 1266 1266 1266 1266 1266 1266 1266 1266 1266 1266 1266 1266 1266 1266 1266 1266 1266 1266 1266 1266 1266 1266 1266 1266 1266 1266 1266 …	777	387	771	218	932
681	681	9120390	26	0.996105919003115	[0 0 0 0 0 0 0 5.2 5.2 5.2 5.2 4.846153846153846 3.7142857142857144 3.64 3.7419354838709675 3.1904761904761907 3.018867924528302 3.3 3.1363636363636362 3.1981981981981984 3.1603053435114505 3.006172839506173 2.8502415458937196 2.5789473684210527 2.3696969696969696 2.1784841075794623 1.9938144329896907 1.842381786339755 1.691019786910198 1.5019505851755526 1.3862310385064178 1.2720588235294117 1.1…	180	0.05	124	142	151	173	224	238	186	149	92	20	112	138	132	151	201	214	163	99	63	11	network-italy	population-italy	degree-italy	empirical-full	13021	0	0	0	17.3755837224817	11.9978732640404	0.393091591299787	0.125773016016425	3.01350878333664	6	[2 2 0 0 0 3 0 1 0 1 5 3 0 3 6 7 1 0 1 2 7 3 6 2 2 1 1 2 7 0 2 0 1 4 1 2 0 5 2 0 3 6 0 3 1 0 4 0 7 1 2 0 1 1 3 0 3 8 9 1 1 7 1 2 2 0 4 1 2 2 1 1 3 2 4 1 4 2 0 3 3 0 1 4 7 2 3 5 2 3 3 5 1 3 2 0 5 8 2 1 2 11 0 0 2 3 0 0 1 4 4 1 0 3 7 1 4 3 4 2 0 1 5 0 0 3 3 4 1 9 0 3 1 2 0 1 1 1 3 4 1 1 1 2 4 2 2 3 1 3 3 3 1 2 1 2 0 4 0 5 1 0 0 3 0 2 4 1 3 4 1 3 3 0 2 0 1 0 1 1 0 1 3 1 3 5 7 5 2 1 8 0 3 3 2 4 3 5 1…	2.36969696969697	[0 0 0 5 5 5 5 13 21 25 31 42 53 70 88 111 131 162 207 266 330 409 485 571 657 769 857 952 1035 1097 1144 1176 1203 1224 1238 1247 1257 1259 1265 1268 1271 1274 1276 1278 1280 1280 1281 1282 1282 1283 1283 1284 1284 1284 1284 1284 1284 1284 1284 1284 1284 1284 1284 1284 1284 1284 1284 1284 1284 1284 1284 1284 1284 1284 1284 1284 1284 1284 1284 1284 1284 1284 1284 1284 1284 1284 1284 1284 1284 128…	777	387	771	218	932
682	682	9120390	27	0.996031746031746	[0 0 0 0 0 0 0 4.6 4.6 4.6 4.6 4.5 3.888888888888889 4.04 4.285714285714286 3.9696969696969697 3.5918367346938775 3.5588235294117645 3.4193548387096775 3.192982456140351 3.0948905109489053 2.9195402298850577 2.676595744680851 2.477815699658703 2.32183908045977 2.107142857142857 1.9623015873015872 1.7389885807504077 1.5945558739255015 1.4556962025316456 1.3143176733780761 1.223469387755102 1.16730…	180	0.05	124	142	151	173	224	238	186	149	92	20	107	137	135	151	203	207	155	91	60	14	network-italy	population-italy	degree-italy	empirical-full	13021	0	0	0	17.3755837224817	11.9978732640404	0.393091591299787	0.125773016016425	3.01350878333664	6	[3 0 3 2 2 2 1 2 0 2 2 0 10 4 3 2 2 0 0 3 5 3 3 2 1 1 2 5 4 0 5 4 3 4 2 1 0 1 3 6 2 4 3 0 1 2 2 0 3 2 8 2 1 1 2 2 0 3 0 1 0 1 0 4 0 1 0 5 4 4 0 0 3 3 3 0 5 0 1 1 2 6 1 1 2 2 3 0 3 5 6 3 1 1 10 2 4 4 8 0 6 2 6 0 4 3 0 1 7 3 1 3 0 1 2 2 4 4 2 9 6 0 0 5 3 7 4 11 3 0 3 1 0 0 3 4 0 1 3 3 2 3 4 1 1 2 10 2 3 0 2 4 1 0 4 0 0 0 3 1 2 4 2 1 0 1 2 2 6 2 2 2 2 4 4 1 3 2 0 0 6 1 0 0 2 1 3 2 7 5 2 3 0 1 1 7 2 …	2.32183908045977	[0 0 0 5 5 5 5 10 18 25 28 33 49 68 93 114 137 174 235 293 348 420 504 613 698 790 894 980 1046 1105 1148 1174 1201 1217 1229 1244 1250 1253 1256 1258 1259 1260 1260 1260 1260 1260 1260 1260 1260 1260 1260 1260 1260 1260 1260 1260 1260 1260 1260 1260 1260 1260 1260 1260 1260 1260 1260 1260 1260 1260 1260 1260 1260 1260 1260 1260 1260 1260 1260 1260 1260 1260 1260 1260 1260 1260 1260 1260 1260 126…	777	387	771	218	932
683	683	9120390	28	0.996087636932707	[0 0 0 0 0 0 0 2.8 2.8 2.8 2.8 3.875 4.357142857142857 4.1875 4.105263157894737 3.9565217391304346 3.675675675675676 3.7 3.676470588235294 3.546511627906977 3.4607843137254903 3.251968503937008 2.9709302325581395 2.7268722466960353 2.480836236933798 2.3008849557522124 2.095823095823096 1.904572564612326 1.7495769881556684 1.5764192139737991 1.4417098445595855 1.339513325608343 1.2593383137673426 …	180	0.05	124	142	151	173	224	238	186	149	92	20	111	138	137	150	191	215	161	103	63	9	network-italy	population-italy	degree-italy	empirical-full	13021	0	0	0	17.3755837224817	11.9978732640404	0.393091591299787	0.125773016016425	3.01350878333664	6	[5 2 0 1 5 7 1 8 1 5 4 3 2 3 2 1 2 3 1 1 0 8 0 1 0 2 0 3 1 4 1 0 5 5 1 0 1 2 0 1 4 6 2 5 5 3 0 8 3 1 1 0 2 2 1 8 6 1 0 1 4 1 9 2 4 0 2 0 4 2 1 1 7 2 1 4 3 11 5 4 7 1 6 1 2 1 2 0 1 10 3 0 1 0 3 3 4 1 1 0 2 2 0 3 2 0 1 3 3 5 2 2 1 3 1 3 0 6 2 9 1 2 0 1 1 2 0 1 0 3 1 2 5 6 1 1 0 3 0 3 3 7 0 4 4 0 1 3 0 2 4 2 1 3 2 0 4 1 4 1 7 4 5 1 2 0 7 5 5 2 0 5 5 0 0 4 0 0 1 2 5 4 2 0 2 2 1 2 3 0 2 7 1 1 5 1 1 2 …	2.4808362369338	[0 0 0 5 5 5 5 8 14 16 19 23 37 50 68 86 102 127 172 227 287 339 407 503 591 687 772 863 937 1006 1059 1112 1145 1180 1207 1218 1236 1248 1254 1262 1267 1272 1273 1275 1276 1278 1278 1278 1278 1278 1278 1278 1278 1278 1278 1278 1278 1278 1278 1278 1278 1278 1278 1278 1278 1278 1278 1278 1278 1278 1278 1278 1278 1278 1278 1278 1278 1278 1278 1278 1278 1278 1278 1278 1278 1278 1278 1278 1278 1278 1…	777	387	771	218	932
684	684	9120390	29	0.99615975422427	[0 0 0 0 0 0 0 3 3 3 3 3.857142857142857 4.461538461538462 4.611111111111111 4.55 3.96 4.0285714285714285 3.6956521739130435 3.378787878787879 3.4130434782608696 3.398230088495575 3.2447552447552446 2.9562841530054644 2.7304347826086954 2.508650519031142 2.328611898016997 2.11943793911007 1.8854961832061068 1.7210440456769984 1.562849162011173 1.4523809523809523 1.3433667781493868 1.2517838939857…	180	0.05	124	142	151	173	224	238	186	149	92	20	106	141	139	156	203	216	163	95	66	17	network-italy	population-italy	degree-italy	empirical-full	13021	0	0	0	17.3755837224817	11.9978732640404	0.393091591299787	0.125773016016425	3.01350878333664	6	[1 3 0 1 1 1 3 1 1 7 1 2 1 3 1 3 0 10 1 0 5 3 7 3 4 10 0 4 2 4 2 4 1 4 2 0 1 2 1 6 1 3 7 10 7 1 0 5 3 1 0 9 1 5 7 2 3 0 2 1 0 0 1 2 3 3 1 1 0 1 2 1 6 0 2 2 2 1 1 0 3 0 2 1 1 3 6 2 1 4 1 1 0 2 3 2 4 11 6 1 1 0 2 1 4 0 5 1 7 4 1 4 3 3 1 1 5 5 3 5 2 5 3 1 0 11 2 4 2 2 6 3 11 4 0 1 7 1 1 8 0 2 4 3 5 4 1 2 3 1 1 0 5 0 0 0 4 3 1 5 1 2 1 1 3 4 5 3 3 6 1 0 4 0 4 7 3 1 1 2 2 4 3 6 7 3 1 3 2 3 1 0 6 4 10 3…	2.50865051903114	[0 0 0 5 5 5 5 7 13 18 20 25 35 46 66 92 113 143 183 230 289 353 427 524 613 716 798 897 981 1050 1106 1163 1200 1223 1252 1265 1272 1282 1290 1295 1295 1297 1300 1300 1302 1302 1302 1302 1302 1302 1302 1302 1302 1302 1302 1302 1302 1302 1302 1302 1302 1302 1302 1302 1302 1302 1302 1302 1302 1302 1302 1302 1302 1302 1302 1302 1302 1302 1302 1302 1302 1302 1302 1302 1302 1302 1302 1302 1302 1302 1…	777	387	771	218	932
685	685	9120390	30	0.99607535321821	[0 0 0 0 0 0 0 5.2 5.2 5.2 5.2 4.363636363636363 3.411764705882353 3.619047619047619 3.5161290322580645 3.526315789473684 3.4318181818181817 3.3448275862068964 3.4743589743589745 3.4901960784313726 3.1885245901639343 2.9084967320261437 2.6769230769230767 2.4763779527559056 2.2396166134185305 2.134564643799472 2.025 1.8810916179337231 1.7449324324324325 1.5738880918220948 1.4458598726114649 1.3449…	180	0.05	124	142	151	173	224	238	186	149	92	20	115	140	140	147	199	215	157	82	67	12	network-italy	population-italy	degree-italy	empirical-full	13021	0	0	0	17.3755837224817	11.9978732640404	0.393091591299787	0.125773016016425	3.01350878333664	6	[4 4 1 1 1 1 2 2 2 0 3 5 5 5 5 0 4 9 1 3 6 1 0 8 1 1 0 0 2 0 0 4 0 1 4 0 1 2 2 3 1 4 0 2 5 0 3 3 4 0 1 2 1 2 3 3 6 0 0 1 0 1 3 2 0 1 0 7 3 2 1 2 4 3 0 3 4 8 2 2 2 1 1 2 0 2 6 1 0 3 2 1 2 1 4 0 2 3 0 0 3 1 0 2 2 0 1 3 0 1 0 1 1 1 2 3 0 4 0 1 2 4 0 2 1 4 6 0 1 0 2 0 1 0 0 0 2 2 1 0 3 4 0 0 2 0 0 3 2 3 1 0 1 1 1 6 2 0 13 1 2 2 5 0 1 2 3 4 0 2 3 5 1 2 0 1 2 5 3 1 7 9 3 1 2 0 4 1 1 4 2 5 0 1 2 6 3 6 2…	2.23961661341853	[0 0 0 5 5 5 5 11 17 21 31 38 44 58 78 102 122 153 195 254 313 379 440 513 592 697 785 864 948 1015 1076 1122 1157 1186 1205 1219 1235 1248 1258 1262 1263 1264 1267 1269 1269 1271 1272 1272 1272 1272 1272 1274 1274 1274 1274 1274 1274 1274 1274 1274 1274 1274 1274 1274 1274 1274 1274 1274 1274 1274 1274 1274 1274 1274 1274 1274 1274 1274 1274 1274 1274 1274 1274 1274 1274 1274 1274 1274 1274 1274…	777	387	771	218	932
686	686	9120390	31	0.99607535321821	[0 0 0 0 0 0 0 3.4 3.4 3.4 3.4 3.4 3.6923076923076925 4.375 4 4 4.1875 4.05 3.7288135593220337 3.45 3.212121212121212 2.9754098360655736 2.8363636363636364 2.676056338028169 2.501945525291829 2.361904761904762 2.236074270557029 2.0263736263736263 1.857677902621723 1.6786833855799372 1.5267489711934157 1.4259259259259258 1.3144444444444445 1.2281947261663286 1.1712918660287082 1.1227272727272728 1…	180	0.05	124	142	151	173	224	238	186	149	92	20	107	136	139	151	196	217	167	86	63	12	network-italy	population-italy	degree-italy	empirical-full	13021	0	0	0	17.3755837224817	11.9978732640404	0.393091591299787	0.125773016016425	3.01350878333664	6	[8 3 1 2 1 0 0 2 1 7 0 3 1 5 0 3 0 3 1 2 1 4 4 5 2 1 4 0 0 7 1 1 1 2 1 3 3 1 7 5 4 5 3 1 2 3 2 3 3 4 1 2 2 1 2 0 2 1 4 3 0 0 3 0 3 1 0 0 8 0 3 4 1 3 3 0 1 4 5 1 3 0 0 6 2 1 6 4 1 2 5 3 0 2 1 3 2 2 0 3 2 0 4 2 3 3 7 2 2 2 0 5 0 1 1 9 5 0 5 0 1 5 2 0 7 1 0 3 3 0 1 1 2 2 4 8 6 1 6 3 4 0 5 4 3 2 1 1 1 0 5 4 0 1 5 4 3 1 9 6 1 4 4 2 4 2 2 2 0 2 1 1 5 1 7 3 2 1 3 4 1 6 3 0 0 5 2 0 0 2 0 1 5 1 7 1 1 5 0 …	2.50194552529183	[0 0 0 5 5 5 5 5 13 16 22 22 32 40 59 80 99 122 165 213 257 315 377 455 534 638 729 810 900 986 1045 1100 1149 1175 1204 1220 1238 1243 1249 1255 1259 1263 1268 1269 1270 1272 1273 1274 1274 1274 1274 1274 1274 1274 1274 1274 1274 1274 1274 1274 1274 1274 1274 1274 1274 1274 1274 1274 1274 1274 1274 1274 1274 1274 1274 1274 1274 1274 1274 1274 1274 1274 1274 1274 1274 1274 1274 1274 1274 1274 127…	777	387	771	218	932
687	687	9120390	32	0.996050552922591	[0 0 0 0 0 0 0 1.2 1.2 1.2 1.2 1.3333333333333333 2 2.3 2.8181818181818183 2.8181818181818183 2.9166666666666665 2.75 3.28 3.5 3.4705882352941178 3.341463414634146 3.327272727272727 3.2666666666666666 3.106382978723404 3.0168067226890756 2.885135135135135 2.729281767955801 2.5454545454545454 2.432142857142857 2.2729970326409497 2.0800970873786406 1.9278350515463918 1.7759856630824373 1.6015151515…	180	0.05	124	142	151	173	224	238	186	149	92	20	110	136	131	150	199	211	161	92	63	13	network-italy	population-italy	degree-italy	empirical-full	13021	0	0	0	17.3755837224817	11.9978732640404	0.393091591299787	0.125773016016425	3.01350878333664	6	[2 1 3 0 2 4 3 1 0 4 1 1 0 6 5 1 4 1 0 3 0 6 2 11 2 4 6 3 4 2 6 8 4 2 2 4 5 8 7 3 8 5 5 3 0 5 1 2 0 4 1 3 1 0 1 5 4 8 3 5 4 3 3 1 2 5 0 8 2 0 3 2 0 0 2 5 6 0 3 4 0 4 1 5 6 6 4 1 4 0 5 3 4 1]	3.1063829787234	[0 0 0 5 5 5 5 6 7 10 11 11 12 16 25 30 34 41 55 75 94 119 148 181 220 280 337 412 485 558 660 754 839 919 995 1046 1096 1148 1184 1207 1225 1238 1244 1253 1257 1261 1262 1263 1263 1264 1265 1265 1266 1266 1266 1266 1266 1266 1266 1266 1266 1266 1266 1266 1266 1266 1266 1266 1266 1266 1266 1266 1266 1266 1266 1266 1266 1266 1266 1266 1266 1266 1266 1266 1266 1266 1266 1266 1266 1266 1266 1266 126…	777	387	771	218	932
688	688	9120390	33	0.996130030959752	[0 0 0 0 0 0 0 2 2 2 2 2.875 3 3.5454545454545454 3.8666666666666667 3.9375 4.08 3.7419354838709675 3.5121951219512195 3.3518518518518516 3.210526315789474 2.95 2.8181818181818183 2.7248322147651005 2.71978021978022 2.5201793721973096 2.3286219081272086 2.2166172106824926 2.157760814249364 1.9764957264957266 1.8244972577696525 1.6796875 1.538881309686221 1.427878787878788 1.3337004405286343 1.247…	180	0.05	124	142	151	173	224	238	186	149	92	20	112	139	140	153	207	208	155	104	61	13	network-italy	population-italy	degree-italy	empirical-full	13021	0	0	0	17.3755837224817	11.9978732640404	0.393091591299787	0.125773016016425	3.01350878333664	6	[1 2 8 1 4 0 0 0 4 0 2 10 6 0 1 3 1 2 2 2 8 2 6 2 0 0 2 2 2 1 0 1 4 1 1 3 2 0 3 1 4 1 3 9 3 4 5 11 5 2 1 2 2 7 5 0 0 2 12 0 6 6 0 2 3 3 5 1 6 1 4 4 1 5 0 0 3 5 1 0 8 3 4 2 3 0 3 3 2 2 4 2 3 2 2 1 1 0 3 0 2 1 5 2 0 5 5 0 0 1 0 5 2 7 0 1 1 7 5 0 3 2 4 3 1 1 1 1 6 1 1 3 7 5 3 10 2 0 9 4 0 2 1 5 1 0 5 1 2 1 4 6 2 0 3 7 1 4 1 0 0 1 4 4 1 0 3 3 5 2 2 5 6 4 2 9 1 1 1 2 2 3]	2.71978021978022	[0 0 0 5 5 5 5 8 10 11 15 16 25 31 41 54 76 100 121 149 182 223 283 337 393 468 547 640 733 825 908 985 1053 1111 1176 1203 1232 1245 1251 1270 1277 1285 1287 1290 1290 1291 1292 1292 1292 1292 1292 1292 1292 1292 1292 1292 1292 1292 1292 1292 1292 1292 1292 1292 1292 1292 1292 1292 1292 1292 1292 1292 1292 1292 1292 1292 1292 1292 1292 1292 1292 1292 1292 1292 1292 1292 1292 1292 1292 1292 1292 …	777	387	771	218	932
689	689	9120390	34	0.99609375	[0 0 0 0 0 0 0 2 2 2 2 1.625 3 3.230769230769231 3.2 3.2 3.25 3.7096774193548385 4.045454545454546 3.795918367346939 3.888888888888889 3.5675675675675675 3.4504504504504503 3.3112582781456954 3.160220994475138 2.875 2.6792452830188678 2.3876404494382024 2.123318385650224 1.9015151515151516 1.738562091503268 1.5471167369901546 1.4092570036540804 1.3004385964912282 1.2251256281407035 1.167766258246…	180	0.05	124	142	151	173	224	238	186	149	92	20	111	134	136	151	205	215	165	97	60	6	network-italy	population-italy	degree-italy	empirical-full	13021	0	0	0	17.3755837224817	11.9978732640404	0.393091591299787	0.125773016016425	3.01350878333664	6	[2 2 2 2 4 6 11 9 4 9 3 6 2 1 2 3 2 3 6 2 1 5 1 6 8 10 1 5 2 1 7 3 2 3 3 2 6 2 1 3 0 1 0 0 1 3 2 3 2 2 2 2 5 5 5 2 1 2 0 2 4 3 3 2 2 3 3 0 1 1 2 2 3 5 7 0 3 7 0 1 1 0 3 2 0 4 7 4 11 3 3 2 1 1 3 0 6 0 0 1 3 0 4 7 4 0 7 3 3 0 0 8 5 4 8 2 3 5 6 1 1 3 2 3 0 3 1 3 0 7 3 0 3 2 2 0 8 0 1 1 2 1 9 9 4 4 3 3 2 1 3 9 1 4 7 8 7 2 9 2 9 7 3 0 2 4 6 2 3 1 3 5 2 3 4 2 2 0 5 2 4]	3.16022099447514	[0 0 0 5 5 5 5 8 11 13 15 15 20 31 44 49 54 74 111 151 181 216 265 356 446 528 612 711 821 912 995 1061 1109 1144 1177 1211 1231 1248 1252 1256 1261 1267 1274 1277 1278 1278 1278 1279 1280 1280 1280 1280 1280 1280 1280 1280 1280 1280 1280 1280 1280 1280 1280 1280 1280 1280 1280 1280 1280 1280 1280 1280 1280 1280 1280 1280 1280 1280 1280 1280 1280 1280 1280 1280 1280 1280 1280 1280 1280 1280 1280 …	777	387	771	218	932
690	690	9120390	35	0.996096799375488	[0 0 0 0 0 0 0 1.6 1.6 1.6 1.6 2.6666666666666665 2.7777777777777777 3.75 3.6923076923076925 4 4.166666666666667 4.25 3.525 3.3461538461538463 3.507936507936508 3.325 3.3980582524271843 3.3043478260869565 2.9885057471264367 2.756880733944954 2.567765567765568 2.3451327433628317 2.1589242053789732 1.9096267190569745 1.7583333333333333 1.620384047267356 1.5019505851755526 1.3896713615023475 1.28004…	180	0.05	124	142	151	173	224	238	186	149	92	20	113	135	135	155	201	213	169	96	50	14	network-italy	population-italy	degree-italy	empirical-full	13021	0	0	0	17.3755837224817	11.9978732640404	0.393091591299787	0.125773016016425	3.01350878333664	6	[5 3 1 1 8 0 3 2 1 2 10 2 5 0 9 0 2 0 2 3 2 1 3 1 0 10 3 0 1 5 4 8 6 1 1 1 2 1 5 5 1 1 5 9 8 2 2 3 3 8 3 1 1 2 4 3 2 4 1 2 2 4 4 8 0 7 5 1 1 5 1 5 2 2 0 1 1 0 1 1 2 1 3 4 5 2 8 1 5 5 1 0 0 4 3 3 2 1 4 3 4 2 3 2 3 2 2 1 2 2 2 3 8 1 9 1 1 3 10 2 0 0 4 7 0 1 2 0 1 2 3 3 3 1 6 6 3 4 7 7 7 4 1 8 4 4 3 3 2 3 1 6 4 0 0 1 1 4 0 3 5 1 4 7 3 7 0 4 4 2 0 4 4 1]	2.98850574712644	[0 0 0 5 5 5 5 6 9 12 13 15 18 28 40 52 63 80 103 138 174 218 273 339 409 509 600 677 769 852 957 1026 1085 1141 1178 1210 1233 1257 1264 1270 1274 1276 1276 1278 1281 1281 1281 1281 1281 1281 1281 1281 1281 1281 1281 1281 1281 1281 1281 1281 1281 1281 1281 1281 1281 1281 1281 1281 1281 1281 1281 1281 1281 1281 1281 1281 1281 1281 1281 1281 1281 1281 1281 1281 1281 1281 1281 1281 1281 1281 1281 1…	777	387	771	218	932
691	691	9120390	36	0.996053670086819	[0 0 0 0 0 0 0 3 3 3 3 2.4545454545454546 3.4615384615384617 3.9444444444444446 4.1 4.1 3.5 3.5555555555555554 3.671875 3.5405405405405403 3.574712643678161 3.365217391304348 2.953333333333333 2.7193877551020407 2.5454545454545454 2.4115755627009645 2.2770083102493075 2.05607476635514 1.8571428571428572 1.7026143790849673 1.5625 1.439751552795031 1.3404735062006765 1.2616822429906542 1.2013685239…	180	0.05	124	142	151	173	224	238	186	149	92	20	107	137	130	153	197	213	161	98	62	9	network-italy	population-italy	degree-italy	empirical-full	13021	0	0	0	17.3755837224817	11.9978732640404	0.393091591299787	0.125773016016425	3.01350878333664	6	[1 5 0 7 7 0 2 3 1 0 1 2 1 7 0 0 4 4 2 2 4 4 2 5 5 1 2 1 3 1 1 1 2 7 0 2 2 8 4 2 1 0 3 6 0 1 5 2 3 3 3 2 1 1 4 1 2 1 3 1 2 7 3 0 3 6 0 3 1 6 0 9 1 1 1 2 1 1 5 0 1 5 2 1 2 0 2 3 1 2 1 1 7 3 5 1 6 2 6 3 6 2 5 2 2 1 0 0 0 0 2 1 4 4 7 1 1 3 2 3 0 1 4 4 1 0 1 3 0 4 7 5 4 4 3 1 4 6 5 0 5 2 7 0 9 0 6 0 2 3 0 2 1 2 0 3 0 7 0 4 4 5 0 1 0 0 0 4 3 0 2 0 3 5 0 0 2 1 0 2 3 3 2 2 1 1 3 2 2 1 0 4 4 2 3 3 0 4 2 …	2.54545454545455	[0 0 0 5 5 5 5 11 13 18 20 20 30 45 64 74 87 115 150 196 253 311 361 428 518 612 704 805 887 963 1023 1089 1137 1171 1207 1230 1243 1247 1253 1257 1260 1260 1261 1263 1263 1265 1265 1266 1267 1267 1267 1267 1267 1267 1267 1267 1267 1267 1267 1267 1267 1267 1267 1267 1267 1267 1267 1267 1267 1267 1267 1267 1267 1267 1267 1267 1267 1267 1267 1267 1267 1267 1267 1267 1267 1267 1267 1267 1267 1267 12…	777	387	771	218	932
692	692	9120390	37	0.996111975116641	[0 0 0 0 0 0 0 3 3 3 3 3.3333333333333335 4.071428571428571 4.294117647058823 4 3.7142857142857144 3.8157894736842106 3.7755102040816326 3.7205882352941178 3.642857142857143 3.6788990825688073 3.4732824427480917 2.9732620320855614 2.7950819672131146 2.5150501672240804 2.265957446808511 2.087719298245614 1.86 1.6733436055469955 1.5400271370420624 1.4086021505376345 1.2825159914712154 1.20964566929…	180	0.05	124	142	151	173	224	238	186	149	92	20	111	137	135	155	198	218	158	93	69	12	network-italy	population-italy	degree-italy	empirical-full	13021	0	0	0	17.3755837224817	11.9978732640404	0.393091591299787	0.125773016016425	3.01350878333664	6	[6 1 2 0 4 0 0 8 3 5 2 2 2 3 3 0 3 3 3 2 1 4 3 3 2 4 8 3 4 3 7 2 2 4 1 0 0 3 5 4 0 4 4 1 1 4 8 4 0 3 3 6 4 2 3 3 3 0 5 1 1 4 0 3 5 3 1 2 3 1 2 1 1 1 1 1 5 4 4 5 6 1 1 0 0 4 0 0 0 1 3 0 2 5 2 1 5 5 5 8 1 1 7 0 1 0 1 0 3 1 4 0 4 2 0 0 0 7 2 1 5 6 5 4 2 1 1 3 3 5 4 1 0 1 3 2 0 1 1 2 0 1 1 0 6 0 1 2 5 3 5 1 0 0 4 0 3 0 3 2 0 2 1 1 3 3 0 5 1 4 1 6 1 0 0 4 4 2 1 5 3 3 0 10 2 4 2 3 1 3 3 1 1 2 4 3 7 2 2…	2.51505016722408	[0 0 0 5 5 5 5 9 14 17 20 28 38 49 68 84 109 131 187 244 299 376 456 550 649 737 837 938 1016 1071 1120 1159 1195 1224 1239 1254 1265 1271 1277 1281 1282 1285 1285 1285 1285 1286 1286 1286 1286 1286 1286 1286 1286 1286 1286 1286 1286 1286 1286 1286 1286 1286 1286 1286 1286 1286 1286 1286 1286 1286 1286 1286 1286 1286 1286 1286 1286 1286 1286 1286 1286 1286 1286 1286 1286 1286 1286 1286 1286 1286 …	777	387	771	218	932
693	693	9120390	38	0.996130030959752	[0 0 0 0 0 0 0 6.8 6.8 6.8 6.8 4.933333333333334 4.655172413793103 4.741935483870968 4.538461538461538 4.232142857142857 3.8051948051948052 3.5384615384615383 3.236111111111111 2.9095744680851063 2.8225108225108224 2.556701030927835 2.3295774647887324 2.1002227171492205 1.9150943396226414 1.7177033492822966 1.6050420168067228 1.4273709483793517 1.3192182410423452 1.2444889779559118 1.171028037383…	180	0.05	124	142	151	173	224	238	186	149	92	20	113	138	135	157	202	212	161	92	67	15	network-italy	population-italy	degree-italy	empirical-full	13021	0	0	0	17.3755837224817	11.9978732640404	0.393091591299787	0.125773016016425	3.01350878333664	6	[4 3 4 2 0 1 0 1 2 2 0 0 2 1 2 2 0 3 4 1 0 5 2 0 1 2 0 1 0 2 1 2 3 5 0 1 0 2 2 4 2 2 2 3 4 1 2 0 1 2 0 2 1 2 2 0 1 0 4 2 6 1 1 7 0 2 0 4 2 4 4 4 0 0 1 1 0 2 4 3 2 2 1 0 2 0 1 2 3 1 0 0 3 2 1 1 0 1 3 3 6 1 3 1 0 1 3 8 3 1 2 0 0 0 3 0 0 1 0 1 3 6 0 0 4 8 0 3 4 2 3 1 1 2 3 0 1 0 0 2 1 5 1 1 1 3 3 2 0 2 2 9 3 6 5 0 3 0 1 0 5 6 2 2 4 4 1 4 2 1 1 2 0 0 0 0 4 1 0 0 1 0 2 1 5 4 0 2 5 2 0 4 0 2 0 1 0 3 1 …	1.91509433962264	[0 0 0 5 5 5 5 15 29 31 39 56 77 104 144 188 231 291 355 449 530 627 714 833 921 998 1070 1122 1170 1204 1237 1253 1264 1271 1277 1283 1286 1289 1290 1291 1291 1292 1292 1292 1292 1292 1292 1292 1292 1292 1292 1292 1292 1292 1292 1292 1292 1292 1292 1292 1292 1292 1292 1292 1292 1292 1292 1292 1292 1292 1292 1292 1292 1292 1292 1292 1292 1292 1292 1292 1292 1292 1292 1292 1292 1292 1292 1292 1292…	777	387	771	218	932
694	694	9120390	39	0.996153846153846	[0 0 0 0 0 0 0 4.8 4.8 4.8 4.8 4 4.222222222222222 3.92 3.9655172413793105 4.135135135135135 3.9183673469387754 3.642857142857143 3.393258426966292 3.2222222222222223 3.0993377483443707 2.928205128205128 2.782258064516129 2.518867924528302 2.3141361256544504 2.0608695652173914 1.86 1.674772036474164 1.519053876478318 1.4028268551236749 1.302673796791444 1.2257425742574257 1.1553308823529411 1.110…	180	0.05	124	142	151	173	224	238	186	149	92	20	109	137	137	153	205	220	160	104	59	16	network-italy	population-italy	degree-italy	empirical-full	13021	0	0	0	17.3755837224817	11.9978732640404	0.393091591299787	0.125773016016425	3.01350878333664	6	[2 0 1 3 5 1 0 5 5 0 3 4 0 0 6 2 0 0 3 6 2 3 1 4 2 2 7 0 2 0 3 1 0 1 5 3 2 6 1 0 5 5 3 0 1 1 2 3 4 1 0 1 2 0 2 1 1 1 5 1 0 2 1 0 1 0 1 3 1 2 2 5 0 4 0 6 3 1 2 5 4 1 0 2 0 3 7 6 0 1 3 2 6 5 8 6 2 3 1 2 3 8 3 2 3 3 5 1 2 5 1 1 1 1 1 1 6 2 4 3 3 4 2 1 5 2 0 4 2 4 1 1 4 5 0 2 2 3 3 2 1 0 2 4 2 2 9 3 4 6 0 4 5 2 2 2 1 0 1 6 4 2 0 8 0 3 2 0 0 1 1 1 1 0 3 2 0 2 3 1 1 3 2 4 1 2 6 2 2 4 2 3 4 2 3 1 1 3 0 …	2.31413612565445	[0 0 0 5 5 5 5 11 18 25 29 37 49 70 89 117 151 195 248 318 382 460 550 658 761 849 935 1010 1088 1143 1183 1215 1239 1253 1266 1275 1285 1289 1291 1294 1298 1298 1300 1300 1300 1300 1300 1300 1300 1300 1300 1300 1300 1300 1300 1300 1300 1300 1300 1300 1300 1300 1300 1300 1300 1300 1300 1300 1300 1300 1300 1300 1300 1300 1300 1300 1300 1300 1300 1300 1300 1300 1300 1300 1300 1300 1300 1300 1300 13…	777	387	771	218	932
695	695	9120390	40	0.996127033307514	[0 0 0 0 0 0 0 2 2 2 2 2 2.625 3.769230769230769 3.8666666666666667 3.8666666666666667 3.388888888888889 3.25 3.4375 3.5964912280701755 3.5245901639344264 3.72972972972973 3.375 3.074829931972789 2.9351351351351354 2.8230088495575223 2.651685393258427 2.377643504531722 2.1666666666666665 1.933852140077821 1.7483443708609272 1.6002906976744187 1.4371108343711083 1.3460674157303372 1.25230769230769…	180	0.05	124	142	151	173	224	238	186	149	92	20	106	139	131	151	209	216	159	103	63	14	network-italy	population-italy	degree-italy	empirical-full	13021	0	0	0	17.3755837224817	11.9978732640404	0.393091591299787	0.125773016016425	3.01350878333664	6	[6 10 0 4 3 0 2 1 1 0 4 5 2 1 9 3 3 3 0 3 4 3 0 3 4 5 3 4 4 3 6 1 2 2 0 5 0 6 0 1 0 4 4 4 2 0 2 1 5 1 1 1 1 2 2 4 1 2 2 2 4 2 1 6 1 4 1 7 1 3 6 0 6 3 4 1 2 0 3 1 7 2 6 8 6 1 8 2 1 3 1 9 4 1 2 1 11 4 2 1 5 1 2 4 2 1 2 3 3 2 2 1 1 2 6 6 1 5 0 4 4 0 4 6 2 1 0 2 8 2 11 1 6 1 3 2 2 3 0 5 0 1 0 2 3 1 3 5 0 9 2 4 1 6 6 2 2 2 1 5 2 8 2 3 2 0 1 3 3 1 0 1 2 3 6 10 3 5 7 0 1 7 3 3 3]	2.93513513513514	[0 0 0 5 5 5 5 6 8 13 15 15 18 32 48 57 61 74 104 147 185 226 267 331 426 514 604 688 803 890 975 1037 1094 1142 1174 1215 1237 1250 1261 1270 1279 1282 1286 1288 1289 1289 1289 1291 1291 1291 1291 1291 1291 1291 1291 1291 1291 1291 1291 1291 1291 1291 1291 1291 1291 1291 1291 1291 1291 1291 1291 1291 1291 1291 1291 1291 1291 1291 1291 1291 1291 1291 1291 1291 1291 1291 1291 1291 1291 1291 1291 1…	777	387	771	218	932
696	696	9120390	41	0.996102883865939	[0 0 0 0 0 0 0 3.2 3.2 3.2 3.2 4.875 6 5.411764705882353 4.9523809523809526 4.888888888888889 3.8636363636363638 3.6065573770491803 3.6455696202531644 3.5961538461538463 3.381679389312977 3.2588235294117647 2.7920353982300883 2.5379061371841156 2.3482142857142856 2.15 1.8781431334622825 1.7366666666666666 1.5952732644017724 1.4684684684684686 1.34624145785877 1.2599164926931106 1.2052785923753666…	180	0.05	124	142	151	173	224	238	186	149	92	20	110	140	140	154	199	213	158	98	59	12	network-italy	population-italy	degree-italy	empirical-full	13021	0	0	0	17.3755837224817	11.9978732640404	0.393091591299787	0.125773016016425	3.01350878333664	6	[3 1 1 0 2 0 0 0 2 3 9 3 1 5 6 2 1 2 5 6 0 2 3 2 1 1 1 2 1 1 2 1 1 1 2 0 2 2 1 1 7 1 0 3 1 5 3 0 2 0 0 3 4 0 4 5 1 6 0 0 4 1 0 5 1 1 0 4 0 2 3 0 1 2 4 0 1 0 2 1 0 1 0 0 0 9 0 0 2 0 0 0 7 4 5 1 4 2 5 6 5 3 2 0 0 7 6 5 1 0 1 3 2 0 4 2 1 5 2 4 1 7 0 1 1 3 0 0 2 3 7 0 0 2 4 3 0 0 7 0 2 4 0 3 3 7 7 1 0 0 3 3 0 0 8 1 3 2 7 0 5 6 2 0 2 1 2 8 2 9 7 4 0 3 1 2 1 1 2 3 0 4 5 1 5 0 3 0 0 1 4 3 6 0 1 2 0 5 2 …	2.34821428571429	[0 0 0 5 5 5 5 8 12 17 21 27 44 61 79 104 131 170 226 277 336 420 517 600 677 777 878 958 1023 1075 1135 1173 1201 1227 1245 1256 1260 1268 1272 1275 1279 1280 1281 1281 1281 1281 1282 1282 1282 1282 1282 1282 1283 1283 1283 1283 1283 1283 1283 1283 1283 1283 1283 1283 1283 1283 1283 1283 1283 1283 1283 1283 1283 1283 1283 1283 1283 1283 1283 1283 1283 1283 1283 1283 1283 1283 1283 1283 1283 1283…	777	387	771	218	932
697	697	9120390	42	0.99609984399376	[0 0 0 0 0 0 0 3.8 3.8 3.8 3.8 4.125 4.571428571428571 4.352941176470588 4.625 4.586206896551724 4.027027027027027 3.98 3.6538461538461537 3.4174757281553396 3.2966101694915255 2.981012658227848 2.6794258373205744 2.547528517110266 2.3535031847133756 2.2082262210796917 2.037117903930131 1.882462686567164 1.6878980891719746 1.5370879120879122 1.3873659117997617 1.2886486486486486 1.216566866267465…	180	0.05	124	142	151	173	224	238	186	149	92	20	109	137	136	155	197	210	155	108	59	16	network-italy	population-italy	degree-italy	empirical-full	13021	0	0	0	17.3755837224817	11.9978732640404	0.393091591299787	0.125773016016425	3.01350878333664	6	[3 5 5 0 1 3 1 1 3 4 5 2 4 1 2 0 3 3 3 3 0 3 3 3 2 1 0 4 2 9 5 8 7 0 7 1 0 4 5 1 4 3 2 2 1 2 0 5 1 5 4 5 2 2 6 1 2 5 1 6 1 0 4 1 3 5 4 2 3 1 0 3 4 1 13 1 0 0 5 2 0 1 4 1 0 0 1 0 5 2 2 1 2 0 4 3 6 0 4 3 1 1 3 0 2 1 1 7 2 0 0 0 4 5 0 5 2 0 5 3 3 5 2 0 1 0 3 0 3 0 5 1 10 5 3 0 3 9 10 1 0 4 1 1 2 3 0 1 3 0 3 2 1 2 2 4 1 0 0 2 4 3 7 0 7 2 1 1 2 1 5 2 2 2 8 0 0 5 2 1 1 0 1 0 2 3 0 3 0 0 1 1 0 0 7 2 1 2…	2.35350318471338	[0 0 0 5 5 5 5 8 14 17 24 29 37 50 78 103 118 158 209 263 314 389 458 536 628 728 839 925 1002 1058 1108 1153 1194 1216 1229 1242 1247 1255 1258 1266 1270 1275 1276 1278 1279 1279 1280 1282 1282 1282 1282 1282 1282 1282 1282 1282 1282 1282 1282 1282 1282 1282 1282 1282 1282 1282 1282 1282 1282 1282 1282 1282 1282 1282 1282 1282 1282 1282 1282 1282 1282 1282 1282 1282 1282 1282 1282 1282 1282 1282…	777	387	771	218	932
698	698	9120390	43	0.996108949416342	[0 0 0 0 0 0 0 3 3 3 3 3 4.3 4.9411764705882355 4.65 4.5 4.0625 3.82 3.828125 3.839080459770115 3.7452830188679247 3.6357142857142857 3.2994350282485874 2.823293172690763 2.5047923322683707 2.3203125 2.0748440748440746 1.7996632996632997 1.6343612334801763 1.4783163265306123 1.349384098544233 1.2605128205128204 1.1836346336822074 1.1296129612961296 1.0841201716738198 1.063758389261745 1.049586776…	180	0.05	124	142	151	173	224	238	186	149	92	20	109	138	134	155	205	216	158	92	65	13	network-italy	population-italy	degree-italy	empirical-full	13021	0	0	0	17.3755837224817	11.9978732640404	0.393091591299787	0.125773016016425	3.01350878333664	6	[7 1 6 1 0 3 0 4 1 7 2 0 3 4 2 0 1 1 7 0 1 0 0 2 5 1 1 3 0 13 1 0 6 5 3 6 8 0 1 7 2 4 1 6 1 1 3 0 7 0 2 6 4 3 0 2 3 4 7 4 5 4 2 0 0 1 6 1 5 4 1 2 1 1 1 0 3 1 12 5 0 2 1 0 2 1 0 2 4 2 4 2 2 0 0 2 1 3 1 0 0 1 3 2 0 2 1 5 0 6 2 7 3 1 3 2 3 5 3 5 2 3 1 5 0 4 4 2 3 0 4 1 9 1 5 4 1 2 5 1 2 3 0 0 0 6 4 0 6 6 2 3 2 1 3 1 1 2 7 0 6 3 0 1 1 0 2 0 3 1 6 0 1 0 1 2 1 0 0 4 1 0 2 1 0 0 1 0 4 1 6 4 2 2 0 2 0 2 …	2.50479233226837	[0 0 0 5 5 5 5 7 10 17 20 22 32 50 64 87 106 140 177 249 313 384 481 594 681 784 893 975 1051 1111 1165 1192 1210 1237 1253 1264 1270 1276 1278 1280 1284 1284 1284 1285 1285 1285 1285 1285 1285 1285 1285 1285 1285 1285 1285 1285 1285 1285 1285 1285 1285 1285 1285 1285 1285 1285 1285 1285 1285 1285 1285 1285 1285 1285 1285 1285 1285 1285 1285 1285 1285 1285 1285 1285 1285 1285 1285 1285 1285 1285 …	777	387	771	218	932
699	699	9120390	44	0.996124031007752	[0 0 0 0 0 0 0 3.8 3.8 3.8 3.8 4 5.3076923076923075 4.888888888888889 4.916666666666667 4.730769230769231 3.923076923076923 3.765625 3.5842696629213484 3.6320754716981134 3.4710743801652892 3.1264367816091956 2.89237668161435 2.6 2.3514285714285714 2.1331828442437923 1.9052044609665428 1.6961240310077519 1.5511596180081855 1.434889434889435 1.3122270742358078 1.2290836653386454 1.1618604651162792…	180	0.05	124	142	151	173	224	238	186	149	92	20	111	139	137	157	201	211	166	95	60	13	network-italy	population-italy	degree-italy	empirical-full	13021	0	0	0	17.3755837224817	11.9978732640404	0.393091591299787	0.125773016016425	3.01350878333664	6	[2 8 3 2 8 2 6 0 0 2 1 2 0 1 7 2 0 4 0 3 4 1 2 2 4 4 1 4 0 0 3 8 3 1 0 2 6 6 4 0 6 4 0 1 0 3 1 1 3 2 1 3 1 1 4 0 1 5 0 1 2 1 0 2 1 2 2 3 0 9 1 3 4 1 4 2 0 1 4 3 1 0 1 2 1 2 3 6 2 2 2 3 0 2 0 4 4 1 2 6 2 2 1 2 0 3 1 0 0 7 0 2 1 1 0 0 7 1 1 1 5 3 3 7 1 4 1 0 4 2 1 0 3 0 0 6 2 4 3 1 3 3 4 0 1 2 0 1 5 0 0 6 1 0 1 5 5 0 3 0 4 0 0 1 4 3 2 2 0 1 5 4 0 1 1 0 2 3 1 1 0 1 5 1 1 12 2 0 2 1 6 2 1 4 5 1 1 1 1…	2.35142857142857	[0 0 0 5 5 5 5 7 13 18 24 26 39 64 89 106 121 174 223 285 350 443 538 645 733 814 916 1004 1075 1123 1156 1203 1227 1248 1257 1268 1272 1276 1279 1280 1283 1286 1286 1286 1288 1290 1290 1290 1290 1290 1290 1290 1290 1290 1290 1290 1290 1290 1290 1290 1290 1290 1290 1290 1290 1290 1290 1290 1290 1290 1290 1290 1290 1290 1290 1290 1290 1290 1290 1290 1290 1290 1290 1290 1290 1290 1290 1290 1290 129…	777	387	771	218	932
700	700	9120390	45	0.996087636932707	[0 0 0 0 0 0 0 2 2 2 2 3.4285714285714284 3.1 2.5 2.533333333333333 2.9 3.3703703703703702 3.657142857142857 3.6842105263157894 3.8666666666666667 3.6825396825396823 3.7294117647058824 3.4867256637168142 3.297872340425532 3.033707865168539 2.6939655172413794 2.471760797342193 2.225130890052356 2.0214592274678114 1.874296435272045 1.6903633491311216 1.5385674931129476 1.4026602176541718 1.29411764…	180	0.05	124	142	151	173	224	238	186	149	92	20	110	139	135	150	196	210	167	92	66	13	network-italy	population-italy	degree-italy	empirical-full	13021	0	0	0	17.3755837224817	11.9978732640404	0.393091591299787	0.125773016016425	3.01350878333664	6	[0 1 0 1 0 4 3 1 0 1 4 2 4 1 3 5 6 9 1 1 4 2 1 0 0 0 2 3 6 1 10 3 0 5 3 1 2 5 4 7 3 2 1 3 2 3 1 2 3 4 3 1 1 5 2 7 2 4 4 8 3 1 4 1 5 2 4 2 6 2 7 0 4 7 3 3 6 1 3 2 2 4 3 3 4 3 10 5 0 4 2 5 2 1 1 4 3 1 4 6 1 4 3 1 2 5 5 5 2 9 3 1 10 10 3 5 3 4 0 0 2 4 3 0 12 3 1 4 6 1 3 2 6 0 4 2 3 3 2 6 8 1 0 4 1 4 0 3 5 4 1 3 3 6 1 3 3 3 2 2 1 1 1 2 0 3 6 1 1 5 5 1 1 2 2 4 3 1]	3.03370786516854	[0 0 0 5 5 5 5 7 10 14 15 20 27 35 38 45 63 85 113 141 178 232 301 382 466 533 633 726 827 918 990 1050 1111 1144 1177 1206 1231 1244 1258 1261 1263 1265 1269 1270 1271 1273 1273 1274 1275 1276 1277 1277 1277 1277 1277 1277 1277 1278 1278 1278 1278 1278 1278 1278 1278 1278 1278 1278 1278 1278 1278 1278 1278 1278 1278 1278 1278 1278 1278 1278 1278 1278 1278 1278 1278 1278 1278 1278 1278 1278 1278 …	777	387	771	218	932
701	701	9120390	46	0.996105919003115	[0 0 0 0 0 0 0 1.2 1.2 1.2 1.2 2.142857142857143 2.75 3.2 3.090909090909091 3.1666666666666665 3 3.3157894736842106 3.5172413793103448 3.710526315789474 3.857142857142857 3.8518518518518516 3.6470588235294117 3.5714285714285716 3.3923076923076922 3.072289156626506 2.9587628865979383 2.673469387755102 2.363905325443787 2.138014527845036 1.9574036511156188 1.768695652173913 1.577485380116959 1.4552…	180	0.05	124	142	151	173	224	238	186	149	92	20	111	138	135	156	199	211	157	88	72	17	network-italy	population-italy	degree-italy	empirical-full	13021	0	0	0	17.3755837224817	11.9978732640404	0.393091591299787	0.125773016016425	3.01350878333664	6	[2 4 3 5 4 6 1 3 4 5 3 8 4 7 5 1 12 2 2 5 0 4 3 7 3 2 2 6 1 4 0 2 3 6 1 2 1 6 0 4 0 2 3 1 2 8 3 6 3 0 0 8 4 0 4 1 4 1 1 4 3 7 1 4 5 4 3 7 9 3 1 0 5 1 4 0 3 7 2 0 5 8 4 0 0 1 3 0 2 6 1 4 4 0 8 1 2 4 2 9 5 4 3 3 0 3 2 1 4 1 0 5 7 7 7 1 4 0 6 4 6 1 4 8 6 7 5 2 1 3]	3.39230769230769	[0 0 0 5 5 5 5 7 8 10 11 12 14 19 29 38 42 54 68 98 130 166 194 245 338 413 493 575 684 771 862 939 1021 1074 1112 1149 1181 1214 1231 1246 1254 1264 1275 1278 1280 1280 1283 1284 1284 1284 1284 1284 1284 1284 1284 1284 1284 1284 1284 1284 1284 1284 1284 1284 1284 1284 1284 1284 1284 1284 1284 1284 1284 1284 1284 1284 1284 1284 1284 1284 1284 1284 1284 1284 1284 1284 1284 1284 1284 1284 1284 1284…	777	387	771	218	932
702	702	9120390	47	0.996153846153846	[0 0 0 0 0 0 0 4 4 4 4 3.25 3.533333333333333 4.142857142857143 3.72 3.8461538461538463 3.735294117647059 3.62 3.537313432835821 3.460674157303371 3.4324324324324325 3.2888888888888888 3.069364161849711 2.7656903765690375 2.6341463414634148 2.3426183844011144 2.0863636363636364 1.8490909090909091 1.6786833855799372 1.5213903743315509 1.4114077669902914 1.3008565310492506 1.2226640159045725 1.1685…	180	0.05	124	142	151	173	224	238	186	149	92	20	112	138	142	152	205	212	165	96	63	15	network-italy	population-italy	degree-italy	empirical-full	13021	0	0	0	17.3755837224817	11.9978732640404	0.393091591299787	0.125773016016425	3.01350878333664	6	[3 1 5 4 3 1 0 5 7 2 6 1 2 2 0 2 5 1 4 3 2 1 5 1 6 0 5 2 1 5 1 0 3 4 5 1 1 0 4 2 2 1 7 2 1 0 4 0 3 1 0 6 0 4 2 1 0 3 0 4 1 1 2 1 0 6 3 2 4 1 1 1 7 1 0 1 2 3 3 1 1 2 0 2 6 1 0 0 2 0 0 1 2 0 8 2 1 1 4 0 0 3 2 3 2 1 0 2 4 4 0 1 5 2 4 1 3 5 4 3 3 7 4 4 0 5 5 8 1 0 2 4 0 1 0 1 3 3 3 1 1 7 1 0 7 2 0 2 3 4 0 1 5 6 3 2 3 4 0 0 8 1 2 3 0 5 1 4 1 3 6 2 3 2 0 1 1 1 6 1 7 5 2 2 1 1 4 4 1 3 1 3 3 7 2 9 2 1 3 …	2.63414634146341	[0 0 0 5 5 5 5 8 15 21 25 26 34 50 67 89 111 135 173 239 287 359 440 550 638 748 824 934 1006 1068 1116 1161 1193 1224 1245 1261 1271 1279 1281 1288 1291 1294 1296 1297 1298 1298 1299 1300 1300 1300 1300 1300 1300 1300 1300 1300 1300 1300 1300 1300 1300 1300 1300 1300 1300 1300 1300 1300 1300 1300 1300 1300 1300 1300 1300 1300 1300 1300 1300 1300 1300 1300 1300 1300 1300 1300 1300 1300 1300 1300 …	777	387	771	218	932
703	703	9120390	48	0.996069182389937	[0 0 0 0 0 0 0 4.2 4.2 4.2 4.2 3.533333333333333 3.263157894736842 3.4545454545454546 3.3076923076923075 3.5757575757575757 3.4324324324324325 3.4444444444444446 3.5921052631578947 3.4565217391304346 3.171171171171171 2.992957746478873 2.742424242424242 2.5708333333333333 2.5 2.2853025936599423 2.074245939675174 1.8903846153846153 1.7234042553191489 1.595959595959596 1.4781491002570695 1.375 1.26…	180	0.05	124	142	151	173	224	238	186	149	92	20	110	137	134	152	205	211	158	90	63	12	network-italy	population-italy	degree-italy	empirical-full	13021	0	0	0	17.3755837224817	11.9978732640404	0.393091591299787	0.125773016016425	3.01350878333664	6	[3 5 2 6 7 4 1 3 1 2 3 0 1 4 1 1 1 3 1 0 3 2 3 0 4 0 2 2 3 7 2 1 2 2 1 0 2 2 1 1 0 5 2 6 3 6 4 0 0 0 5 3 0 0 7 0 0 6 4 4 1 3 2 2 1 10 3 4 1 2 3 2 0 0 1 0 6 5 0 0 6 3 2 1 1 1 3 2 2 0 4 1 1 2 1 1 2 3 0 5 0 0 6 0 0 4 7 0 0 1 1 4 1 5 0 2 1 5 4 1 3 5 4 5 6 2 3 2 2 1 1 1 0 1 5 2 5 2 3 1 2 2 3 1 1 5 3 0 5 5 5 2 0 2 2 8 4 1 3 4 3 7 6 4 6 2 6 4 1 3 5 2 4 2 0 1 5 3 4 4 3 2 3 2 6 0 0 3 2 3 0 3 4 0 3 1 2 2 4…	2.5	[0 0 0 5 5 5 5 15 19 22 26 33 37 54 76 92 111 142 198 240 290 347 431 520 611 693 778 864 960 1026 1099 1138 1183 1208 1231 1242 1251 1257 1264 1268 1270 1271 1271 1271 1271 1272 1272 1272 1272 1272 1272 1272 1272 1272 1272 1272 1272 1272 1272 1272 1272 1272 1272 1272 1272 1272 1272 1272 1272 1272 1272 1272 1272 1272 1272 1272 1272 1272 1272 1272 1272 1272 1272 1272 1272 1272 1272 1272 1272 1272 …	777	387	771	218	932
704	704	9120390	49	0.996062992125984	[0 0 0 0 0 0 0 1.6 1.6 1.6 1.6 2.5 2.7142857142857144 3 3.5384615384615383 3.7058823529411766 3.6 3.5454545454545454 3.138888888888889 3.4375 3.4 3.5416666666666665 3.5543478260869565 3.3451327433628317 3.046666666666667 2.9381443298969074 2.668016194331984 2.4849498327759196 2.3055555555555554 2.0176600441501105 1.8519195612431445 1.6754658385093169 1.543956043956044 1.4347290640394088 1.3069306…	180	0.05	124	142	151	173	224	238	186	149	92	20	111	136	138	151	199	215	154	89	66	11	network-italy	population-italy	degree-italy	empirical-full	13021	0	0	0	17.3755837224817	11.9978732640404	0.393091591299787	0.125773016016425	3.01350878333664	6	[1 0 1 2 1 2 1 2 0 3 0 1 5 3 2 6 5 4 9 2 2 2 4 2 4 0 0 3 3 2 2 2 4 8 1 2 4 9 4 3 2 3 4 5 4 2 1 7 0 4 2 2 4 6 2 7 4 1 3 2 6 3 2 2 6 7 1 2 1 3 12 6 9 3 1 4 0 8 3 5 2 2 1 3 2 4 0 2 1 2 0 0 2 3 10 6 1 6 2 7 5 3 5 0 7 4 2 1 2 3 5 0 2 2 3 2 2 8 6 1 2 3 7 2 6 7 2 2 2 2 5 1 2 0 7 2 3 0 0 1 0 1 0 1 1 6 3 4 1 5]	3.04666666666667	[0 0 0 5 5 5 5 6 7 10 13 17 20 22 36 48 60 72 92 113 150 194 247 299 360 453 547 644 728 812 909 995 1064 1112 1151 1176 1203 1220 1238 1249 1255 1257 1259 1264 1266 1266 1267 1269 1270 1270 1270 1270 1270 1270 1270 1270 1270 1270 1270 1270 1270 1270 1270 1270 1270 1270 1270 1270 1270 1270 1270 1270 1270 1270 1270 1270 1270 1270 1270 1270 1270 1270 1270 1270 1270 1270 1270 1270 1270 1270 1270 127…	777	387	771	218	932
705	705	9120390	50	0.996150885296382	[0 0 0 0 0 0 0 3.6 3.6 3.6 3.6 3.1 3.076923076923077 3.5789473684210527 3.608695652173913 3.5185185185185186 4.363636363636363 3.8636363636363638 3.807017543859649 3.8450704225352115 3.3846153846153846 3.236641221374046 2.9823529411764707 2.8544600938967135 2.6807692307692306 2.458715596330275 2.211302211302211 1.967935871743487 1.8132427843803056 1.636098981077147 1.4923469387755102 1.3708759954…	180	0.05	124	142	151	173	224	238	186	149	92	20	109	139	139	159	200	208	160	104	64	17	network-italy	population-italy	degree-italy	empirical-full	13021	0	0	0	17.3755837224817	11.9978732640404	0.393091591299787	0.125773016016425	3.01350878333664	6	[7 1 4 4 4 1 2 0 2 1 1 0 5 4 0 4 3 2 5 1 3 0 4 7 3 1 6 4 0 2 7 0 1 5 2 1 3 3 1 2 1 1 4 5 6 3 6 2 4 3 4 4 0 2 2 2 2 2 0 1 1 4 4 7 1 6 4 3 4 2 4 2 4 0 1 3 0 10 0 1 0 11 1 0 3 8 0 1 0 2 1 1 4 12 0 5 2 2 2 0 2 4 6 3 7 6 0 0 1 4 1 1 5 8 1 6 7 5 0 0 0 3 1 2 2 1 2 3 0 3 1 6 2 3 1 5 1 7 2 1 2 2 4 1 1 4 3 2 1 1 3 2 1 1 6 0 4 4 3 1 0 3 8 9 0 4 8 8 7 4 3 8 1 1 0 2 3 3 1 6 4 1 0 1 0 5 3 1 0 6 3 2 1 6 2 1 3 7…	2.68076923076923	[0 0 0 5 5 5 5 10 13 19 23 27 33 44 57 71 104 131 170 213 260 327 407 499 589 687 784 879 971 1048 1113 1161 1204 1229 1242 1257 1269 1276 1284 1285 1289 1291 1293 1295 1297 1299 1299 1299 1299 1299 1299 1299 1299 1299 1299 1299 1299 1299 1299 1299 1299 1299 1299 1299 1299 1299 1299 1299 1299 1299 1299 1299 1299 1299 1299 1299 1299 1299 1299 1299 1299 1299 1299 1299 1299 1299 1299 1299 1299 1299 …	777	387	771	218	932
807	807	7665310	1	0.994305239179954	[0 0 0 0 0 0 0 2 2 2 2 2 2.125 1.9 1.6666666666666667 1.6666666666666667 1.8125 1.8 1.625 1.5555555555555556 1.5555555555555556 1.7878787878787878 1.763157894736842 2 1.872340425531915 1.8888888888888888 1.8524590163934427 1.9078947368421053 1.8837209302325582 1.8105263157894738 1.7692307692307692 1.6260162601626016 1.6013986013986015 1.6153846153846154 1.5647058823529412 1.6436170212765957 1.658…	180	0.05	124	142	151	173	224	238	186	149	92	20	97	115	99	108	131	130	92	64	38	4	network-italy	population-italy	degree-germany	empirical-full	5739	0	0	0	7.65710473649099	7.0758692132629	0.43591108979425	0.168969434390933	4.01411791483149	7	[4 1 3 0 3 0 2 0 1 4 0 1 2 1 1 1 1 0 2 0 4 4 2 1 0 4 9 5 1 5 0 1 2 0 3 0 6 1 0 1 0 1 0 2 0 0 9]	1.87234042553191	[0 0 0 5 5 5 5 6 8 10 15 15 16 20 24 27 27 33 38 43 47 54 61 76 86 95 104 123 143 156 170 188 205 229 248 279 304 330 362 382 407 438 472 513 536 561 583 614 645 678 709 729 750 763 787 801 809 818 821 830 835 843 849 850 853 857 864 865 867 868 869 871 872 874 874 874 875 876 876 877 877 877 877 878 878 878 878 878 878 878 878 878 878 878 878 878 878 878 878 878 878 878 878 878 878 878 878 878 8…	337	229	404	208	942
808	808	7665310	2	0.994219653179191	[0 0 0 0 0 0 0 1 1 1 1 1 1.3333333333333333 1.5 1.5 1.4166666666666667 1.2857142857142858 1.2941176470588236 1.2941176470588236 2.0526315789473686 1.8695652173913044 2.32 2.230769230769231 2.0689655172413794 1.9166666666666667 1.5192307692307692 1.5535714285714286 1.5084745762711864 1.5303030303030303 1.4722222222222223 1.564102564102564 1.6046511627906976 1.641304347826087 1.7281553398058251 1.7…	180	0.05	124	142	151	173	224	238	186	149	92	20	94	108	95	95	146	120	91	60	42	14	network-italy	population-italy	degree-germany	empirical-full	5739	0	0	0	7.65710473649099	7.0758692132629	0.43591108979425	0.168969434390933	4.01411791483149	7	[0 0 2 2 1 3 9 0 4 0 0 1 6 0 0 0 1 3 1 0 1 1 2 1 13 0 1 1 1 2 4 3 0 1 1 4]	1.91666666666667	[0 0 0 5 5 5 5 7 9 10 10 12 14 17 17 19 23 25 26 29 36 52 56 59 66 72 78 86 92 103 115 124 136 154 171 185 211 226 246 275 296 318 346 386 416 442 472 512 548 575 590 619 641 659 681 697 707 717 736 754 763 770 779 787 794 802 803 809 813 825 829 831 835 842 846 848 849 849 851 853 856 857 858 859 859 859 861 861 861 861 861 861 862 862 862 862 862 862 863 863 863 863 863 863 863 864 864 864 864 …	337	229	404	208	942
809	809	7665310	3	0.994350282485876	[0 0 0 0 0 0 0 2 2 2 2 2 2.0833333333333335 2.357142857142857 2.2 2.0555555555555554 2.0476190476190474 1.9 2.257142857142857 2.135135135135135 2.2195121951219514 2.1666666666666665 1.9636363636363636 1.8676470588235294 2.0121951219512195 1.8602150537634408 1.8686868686868687 1.8108108108108107 1.7080291970802919 1.6866666666666668 1.658682634730539 1.6596858638743455 1.642512077294686 1.61206896…	180	0.05	124	142	151	173	224	238	186	149	92	20	90	108	113	96	158	133	80	63	33	11	network-italy	population-italy	degree-germany	empirical-full	5739	0	0	0	7.65710473649099	7.0758692132629	0.43591108979425	0.168969434390933	4.01411791483149	7	[2 2 0 3 4 4 2 0 0 2 1 1 3 0 0 4 0 2 1 0 1 1 0 0 0 4 0 2 16 0 7 2 1 3 0 0 0 2 1 2 0 2 4 2 1 1 3 5 3 7 4 0 3 0 0 5 1 1 4 0 0 0 2 6 0 0 0 1 3 1 4 4 0 6 3 10 1 0 0 0 1 4]	2.01219512195122	[0 0 0 5 5 5 5 8 12 14 15 18 21 30 35 37 41 48 55 68 82 93 99 111 137 150 167 191 207 232 250 286 305 342 381 411 454 483 515 550 597 624 646 673 697 722 742 768 786 806 817 825 834 843 854 857 861 867 870 874 879 881 881 884 885 885 885 885 885 885 885 885 885 885 885 885 885 885 885 885 885 885 885 885 885 885 885 885 885 885 885 885 885 885 885 885 885 885 885 885 885 885 885 885 885 885 885 8…	337	229	404	208	942
810	810	7665310	4	0.994629430719656	[0 0 0 0 0 0 0 1 1 1 1 1.1428571428571428 1.1428571428571428 2 1.8 1.9090909090909092 1.9090909090909092 1.8 1.5263157894736843 1.5909090909090908 1.6521739130434783 1.92 2.1 1.9411764705882353 2 1.8571428571428572 1.9636363636363636 1.8095238095238095 1.7464788732394365 1.8289473684210527 1.7666666666666666 1.6770833333333333 1.6929824561403508 1.768 1.7625899280575539 1.7086092715231789 1.68926…	180	0.05	124	142	151	173	224	238	186	149	92	20	102	108	110	112	134	128	111	72	38	16	network-italy	population-italy	degree-germany	empirical-full	5739	0	0	0	7.65710473649099	7.0758692132629	0.43591108979425	0.168969434390933	4.01411791483149	7	[1 0 3 2 1 2 0 1 0 0 3 1 1 0 4 1 10 1 3 3 0 4 0 0 1 0 7 4 1 0 2 0 9 1 3 5 0]	2	[0 0 0 5 5 5 5 7 7 9 10 11 11 15 19 22 23 25 30 34 37 42 55 63 71 76 90 96 114 125 139 151 177 194 213 236 265 292 319 362 394 436 469 499 542 581 606 626 663 696 724 748 778 797 813 827 844 856 872 883 888 893 898 904 910 916 917 918 921 922 925 927 928 928 929 930 930 931 931 931 931 931 931 931 931 931 931 931 931 931 931 931 931 931 931 931 931 931 931 931 931 931 931 931 931 931 931 931 931 …	337	229	404	208	942
811	811	7665310	5	0.994640943193998	[0 0 0 0 0 0 0 0.8 0.8 0.8 0.8 1.1666666666666667 1.2857142857142858 1.2857142857142858 1.3333333333333333 1.2727272727272727 1.2307692307692308 1.2857142857142858 1.5625 1.5625 2 2.380952380952381 2.185185185185185 2.2142857142857144 1.9375 1.8974358974358974 1.872340425531915 1.7962962962962963 1.8064516129032258 1.9 1.9240506329113924 1.9655172413793103 2.134020618556701 2.043859649122807 1.93…	180	0.05	124	142	151	173	224	238	186	149	92	20	95	112	112	110	152	120	106	68	45	13	network-italy	population-italy	degree-germany	empirical-full	5739	0	0	0	7.65710473649099	7.0758692132629	0.43591108979425	0.168969434390933	4.01411791483149	7	[0 3 6 0 1 7 0 0 1 1 0 2 1 2 0 1 1 5 0 1 2 0 1 6 1 2 1 1 9 2 2 3]	1.9375	[0 0 0 5 5 5 5 6 7 7 9 11 13 14 16 16 18 21 27 28 32 39 47 54 62 70 79 87 97 114 136 146 165 203 227 255 280 307 338 380 408 451 483 517 545 572 599 624 653 677 698 715 732 762 778 797 810 820 831 837 842 853 865 874 884 890 895 898 901 903 907 909 910 911 913 917 917 918 919 921 921 922 922 922 923 924 924 924 924 924 924 925 925 925 925 925 925 926 926 926 926 926 928 928 928 928 928 928 928 92…	337	229	404	208	942
812	812	7665310	6	0.994764397905759	[0 0 0 0 0 0 0 0.6 0.6 0.6 0.6 2.5 2.142857142857143 2.125 2.125 1.8333333333333333 1.5625 1.4444444444444444 1.8571428571428572 1.8181818181818181 1.7391304347826086 1.5185185185185186 1.411764705882353 1.5789473684210527 1.4634146341463414 1.3777777777777778 1.44 1.4 1.3442622950819672 1.3015873015873016 1.2686567164179106 1.2432432432432432 1.2625 1.3411764705882352 1.4022988505747127 1.406593…	180	0.05	124	142	151	173	224	238	186	149	92	20	101	110	111	111	147	128	113	68	53	13	network-italy	population-italy	degree-germany	empirical-full	5739	0	0	0	7.65710473649099	7.0758692132629	0.43591108979425	0.168969434390933	4.01411791483149	7	[1 0 3 0 0 12 0 0 1 0 2 1 2 2 1 0 0 0 1 0 0 1 1 12 0 1 1 0 0 0 3 10 0 0 1 2 0 0 2 0 0]	1.46341463414634	[0 0 0 5 5 5 5 6 7 8 8 12 16 18 21 22 23 27 34 38 41 45 50 55 61 63 67 74 80 85 87 91 99 109 115 121 131 149 161 171 183 204 222 243 266 291 324 352 381 414 445 475 510 537 568 604 629 651 672 697 727 744 759 779 797 811 826 850 858 873 887 893 904 909 917 923 931 936 939 941 942 948 949 951 951 952 952 953 954 954 954 954 955 955 955 955 955 955 955 955 955 955 955 955 955 955 955 955 955 955 95…	337	229	404	208	942
813	813	7665310	7	0.994158878504673	[0 0 0 0 0 0 0 0.4 0.4 0.4 0.4 0.4 0.3333333333333333 0.8571428571428571 0.8571428571428571 0.8571428571428571 0.8571428571428571 1.375 1.375 1.5555555555555556 1.2727272727272727 1.3333333333333333 1.3333333333333333 1.2941176470588236 1.2222222222222223 1.263157894736842 1.1428571428571428 1.4782608695652173 1.6538461538461537 1.9259259259259258 1.8571428571428572 1.7666666666666666 1.636363636…	180	0.05	124	142	151	173	224	238	186	149	92	20	85	107	96	99	145	112	89	65	45	13	network-italy	population-italy	degree-germany	empirical-full	5739	0	0	0	7.65710473649099	7.0758692132629	0.43591108979425	0.168969434390933	4.01411791483149	7	[0 5 1 4 0 0 0 0 1 1 2 0 0 4 1 3 0 0]	1.22222222222222	[0 0 0 5 5 5 5 5 6 7 7 7 7 8 8 9 11 12 15 17 18 19 21 23 26 27 28 30 33 41 50 54 58 63 74 87 91 92 100 115 129 141 154 167 192 223 244 273 291 315 336 369 408 446 474 494 527 546 578 612 638 654 680 700 719 733 755 769 781 787 794 802 813 824 826 832 836 839 843 844 845 848 851 851 851 852 853 853 855 855 855 855 855 855 856 856 856 856 856 856 856 856 856 856 856 856 856 856 856 856 856 856 856 …	337	229	404	208	942
814	814	7665310	8	0.994407158836689	[0 0 0 0 0 0 0 0.8 0.8 0.8 0.8 0.8 0.6666666666666666 1.5714285714285714 1.7777777777777777 1.7777777777777777 1.7777777777777777 1.6428571428571428 2.0555555555555554 1.95 1.95 2.0869565217391304 1.962962962962963 2.125 2.075 2 1.981818181818182 1.90625 1.8695652173913044 1.9634146341463414 2.03125 1.9714285714285715 1.8983050847457628 1.8529411764705883 1.7763975155279503 1.7415730337078652 1.7…	180	0.05	124	142	151	173	224	238	186	149	92	20	89	110	105	100	140	129	99	72	41	9	network-italy	population-italy	degree-germany	empirical-full	5739	0	0	0	7.65710473649099	7.0758692132629	0.43591108979425	0.168969434390933	4.01411791483149	7	[0 4 7 7 3 1 2 0 2 0 2 6 4 0 3 1 1 4 0 0 2 1 2 1 6 1 0 1 1 0 5 1 4 2 0 3 4 1 1 0]	2.075	[0 0 0 5 5 5 5 5 6 7 9 9 9 14 18 20 20 23 27 32 40 48 55 64 69 82 96 105 118 136 161 178 208 227 249 270 309 343 374 406 441 482 524 562 598 638 665 697 719 741 763 779 793 803 815 824 836 842 849 852 856 859 864 869 870 872 875 879 882 883 884 885 886 886 888 888 889 889 889 890 890 890 890 890 890 891 891 891 891 891 891 891 893 893 893 893 893 893 893 894 894 894 894 894 894 894 894 894 894 89…	337	229	404	208	942
815	815	7665310	9	0.994553376906318	[0 0 0 0 0 0 0 1 1 1 1 1 2.75 2.4444444444444446 2.3 2.3 2.642857142857143 2.1578947368421053 1.9166666666666667 2.0714285714285716 1.8484848484848484 1.7297297297297298 1.619047619047619 1.8679245283018868 1.9836065573770492 1.921875 1.8873239436619718 1.7820512820512822 1.752808988764045 1.7064220183486238 1.6666666666666667 1.6115107913669064 1.6733333333333333 1.688622754491018 1.685082872928…	180	0.05	124	142	151	173	224	238	186	149	92	20	87	112	115	108	151	121	103	67	42	12	network-italy	population-italy	degree-germany	empirical-full	5739	0	0	0	7.65710473649099	7.0758692132629	0.43591108979425	0.168969434390933	4.01411791483149	7	[2 10 1 0 0 1 4 0 0 7 1 12 0 0 1 0 1 0 1 0 2 2 0 1 3 1 0 1 0 1 3 2 0 0 1 0 1 3 8 0 0 4 3 1 0 4 4 0 2 3 8 0 3 2 2 12 1 1 0 0 1]	1.98360655737705	[0 0 0 5 5 5 5 5 8 9 10 10 14 19 24 28 33 37 42 53 61 64 71 78 89 109 132 139 150 167 181 206 227 249 272 292 324 355 399 444 478 509 544 577 621 654 674 698 726 752 776 793 809 819 828 841 851 861 865 874 879 882 888 891 894 895 900 904 904 907 910 911 913 916 917 918 918 918 918 918 918 918 918 918 918 918 918 918 918 918 918 918 918 918 918 918 918 918 918 918 918 918 918 918 918 918 918 918 9…	337	229	404	208	942
816	816	7665310	10	0.994407158836689	[0 0 0 0 0 0 0 2.2 2.2 2.2 2.2 2.375 3.25 3.2857142857142856 3.3125 3.1578947368421053 2.625 2.323529411764706 2.1818181818181817 1.8727272727272728 1.7903225806451613 1.8 1.825 1.8604651162790697 1.7281553398058251 1.7606837606837606 1.7322834645669292 1.7153284671532847 1.6776315789473684 1.6853932584269662 1.6865671641791045 1.6743119266055047 1.6638655462184875 1.6245210727969348 1.5944055944…	180	0.05	124	142	151	173	224	238	186	149	92	20	89	112	101	93	149	137	90	75	38	10	network-italy	population-italy	degree-germany	empirical-full	5739	0	0	0	7.65710473649099	7.0758692132629	0.43591108979425	0.168969434390933	4.01411791483149	7	[3 0 2 0 3 4 0 1 0 0 1 1 3 0 2 5 1 0 0 3 1 0 7 2 1 0 4 3 0 1 6 0 0 1 3 1 0 3 0 1 1 2 5 1 1 0 3 1 0 0 2 4 1 2 2 0 0 0 4 0 1 4 0 2 3 0 4 0 0 0 2 2 3 1 5 2 2 0 8 3 0 0 0 4 2 2 4 2 1 2 0 1 0 4 0 1 3 1 2 10 3 1 1]	1.72815533980583	[0 0 0 5 5 5 5 8 12 14 16 19 24 34 44 55 62 70 80 86 103 117 127 137 152 178 201 218 238 261 286 327 358 385 418 453 490 525 571 603 627 644 679 703 717 740 760 777 792 810 819 830 840 846 857 864 870 872 875 876 879 881 884 885 886 886 890 891 891 892 892 892 892 892 893 893 893 893 893 893 894 894 894 894 894 894 894 894 894 894 894 894 894 894 894 894 894 894 894 894 894 894 894 894 894 894 89…	337	229	404	208	942
817	817	7665310	11	0.994617868675996	[0 0 0 0 0 0 0 3 3 3 3 2.75 2.1818181818181817 2.2 1.95 2.260869565217391 2.48 2.6333333333333333 2.5 2.282608695652174 2.1636363636363636 2.2203389830508473 2.1 2.074468085106383 2.0841121495327104 2.0338983050847457 1.9366197183098592 1.8641975308641976 1.8125 1.7207207207207207 1.616 1.5845588235294117 1.5177993527508091 1.4529411764705882 1.4584450402144773 1.4089775561097257 1.39722863741339…	180	0.05	124	142	151	173	224	238	186	149	92	20	89	109	104	115	153	132	97	78	41	11	network-italy	population-italy	degree-germany	empirical-full	5739	0	0	0	7.65710473649099	7.0758692132629	0.43591108979425	0.168969434390933	4.01411791483149	7	[0 3 3 0 0 1 4 2 1 0 0 0 3 0 5 0 1 6 0 0 1 1 2 1 1 5 6 2 1 9 3 0 0 0 8 2 1 5 1 6 0 1 1 1 1 1 2 2 0 0 5 2 4 7 2 1 0 6 0 3 0 1 1 4 1 0 3 0 0 1 1 1 2 2 3 2 1 0 1 0 2 3 0 1 1 2 1 3 6 6 2 3 4 2 8 3 5 2 1 0 1 8 3 4 3 0 2]	2.08411214953271	[0 0 0 5 5 5 5 8 11 15 20 23 25 30 38 46 55 59 80 94 107 118 142 162 192 222 250 272 309 340 373 401 433 462 502 536 562 589 626 649 667 693 719 736 766 789 804 818 833 848 860 868 875 883 890 896 900 902 904 909 911 915 917 917 919 920 920 920 921 921 922 922 922 922 923 924 924 926 926 927 927 928 928 929 929 929 929 929 929 929 929 929 929 929 929 929 929 929 929 929 929 929 929 929 929 929 92…	337	229	404	208	942
818	818	7665310	12	0.99438202247191	[0 0 0 0 0 0 0 1.8 1.8 1.8 1.8 2.4285714285714284 2.272727272727273 2.4615384615384617 2.357142857142857 2.125 1.894736842105263 1.8888888888888888 1.8064516129032258 1.864864864864865 1.8205128205128205 1.7333333333333334 1.7959183673469388 1.9298245614035088 1.8529411764705883 1.8082191780821917 1.775 1.8210526315789475 1.7256637168141593 1.7333333333333334 1.6384615384615384 1.614864864864865 …	180	0.05	124	142	151	173	224	238	186	149	92	20	99	112	94	102	142	112	93	80	40	16	network-italy	population-italy	degree-germany	empirical-full	5739	0	0	0	7.65710473649099	7.0758692132629	0.43591108979425	0.168969434390933	4.01411791483149	7	[1 3 1 1 1 4 3 3 0 1 4 5 1 1 4 2 2 4 14 0 3 0 3 3 4 1 0 0 1 1 2 1 2 0 0 1 0 1 2 2 2 1 0 1 5 1 3 3 0 1 2 1 0 5 1 0 2 2 0 0 1 2 0 5 0 2 0 4]	1.85294117647059	[0 0 0 5 5 5 5 7 11 13 14 16 19 27 31 37 39 45 49 57 68 73 80 95 113 120 130 148 169 191 201 220 238 262 286 301 328 351 374 394 422 462 487 516 539 571 594 624 648 667 685 704 725 740 753 768 779 793 799 807 815 824 830 840 845 854 860 865 868 869 873 879 881 881 882 883 883 885 887 888 888 889 889 890 890 890 890 890 890 890 890 890 890 890 890 890 890 890 890 890 890 890 890 890 890 890 890 89…	337	229	404	208	942
819	819	7665310	13	0.994742376445847	[0 0 0 0 0 0 0 1 1 1 1 1.1666666666666667 1.875 1.875 2.2 2.4545454545454546 2.230769230769231 2.0588235294117645 2.210526315789474 2 2.12 2.6 2.341463414634146 2.1914893617021276 2.2264150943396226 2.375 2.1527777777777777 2.1264367816091956 1.8962264150943395 1.8548387096774193 1.7608695652173914 1.6163522012578617 1.5777777777777777 1.5643564356435644 1.6473214285714286 1.620408163265306 1.568…	180	0.05	124	142	151	173	224	238	186	149	92	20	94	120	109	102	145	133	109	74	51	14	network-italy	population-italy	degree-germany	empirical-full	5739	0	0	0	7.65710473649099	7.0758692132629	0.43591108979425	0.168969434390933	4.01411791483149	7	[1 1 4 2 2 2 0 0 2 1 0 6 0 6 3 1 1 0 1 6 1 6 2 1 1 1 1 5 5 2 3 0 1 4 4 1 0 12 4 0 2 0 0 1 1 0 10 4 2 0 2 1 2]	2.22641509433962	[0 0 0 5 5 5 5 6 8 8 10 11 13 17 19 22 25 35 41 47 53 64 72 87 106 124 138 159 180 202 224 245 264 283 311 362 387 416 442 471 503 540 574 591 621 655 693 721 741 757 781 800 820 845 854 866 881 895 904 908 914 916 919 922 924 927 931 933 934 936 936 937 940 942 944 946 947 947 949 950 950 950 950 950 951 951 951 951 951 951 951 951 951 951 951 951 951 951 951 951 951 951 951 951 951 951 951 951 …	337	229	404	208	942
820	820	7665310	14	0.994629430719656	[0 0 0 0 0 0 0 0.8 0.8 0.8 0.8 0.8333333333333334 0.8571428571428571 0.8571428571428571 1.6666666666666667 1.6666666666666667 1.7 1.7 1.3846153846153846 1.6111111111111112 1.6111111111111112 1.619047619047619 1.619047619047619 1.962962962962963 1.8275862068965518 1.9696969696969697 1.8857142857142857 1.8571428571428572 1.75 1.736842105263158 1.8412698412698412 1.8695652173913044 1.898734177215189…	180	0.05	124	142	151	173	224	238	186	149	92	20	87	102	100	109	142	149	106	82	41	13	network-italy	population-italy	degree-germany	empirical-full	5739	0	0	0	7.65710473649099	7.0758692132629	0.43591108979425	0.168969434390933	4.01411791483149	7	[3 0 4 1 1 0 1 2 3 0 0 4 1 1 6 0 2 0 4 0 4 0 1 1 2 0 8 2 2]	1.82758620689655	[0 0 0 5 5 5 5 6 7 7 9 9 10 10 13 18 18 21 21 27 29 33 35 42 48 57 63 69 79 85 94 108 127 148 157 174 196 217 241 269 296 323 354 382 405 434 470 505 538 575 597 627 657 680 709 737 755 772 784 808 818 834 843 859 868 873 881 888 892 894 899 901 906 907 911 912 913 914 917 918 919 921 921 921 921 922 922 922 923 924 924 925 925 925 927 927 928 928 928 928 928 930 930 930 930 930 930 931 931 931 9…	337	229	404	208	942
821	821	7665310	15	0.994714587737844	[0 0 0 0 0 0 0 1 1 1 1 1 0.7142857142857143 1 1.7 1.7 1.7 2.4545454545454546 2.4 2.3529411764705883 1.9523809523809523 1.76 1.6666666666666667 1.9210526315789473 1.7857142857142858 2.0434782608695654 2.020408163265306 2.036363636363636 1.9375 2.0259740259740258 1.9662921348314606 1.9607843137254901 1.9655172413793103 1.9398496240601504 1.875 1.8128654970760234 1.8125 1.7678571428571428 1.66929133…	180	0.05	124	142	151	173	224	238	186	149	92	20	108	111	100	110	148	145	104	64	43	13	network-italy	population-italy	degree-germany	empirical-full	5739	0	0	0	7.65710473649099	7.0758692132629	0.43591108979425	0.168969434390933	4.01411791483149	7	[0 4 2 1 1 2 1 3 2 2 0 6 1 4 0 5 2 0 0 0 1 0 6 0 1 0 4 1 4 0 1 5 0 2 1 0 2 0 0 0 10 1]	1.78571428571429	[0 0 0 5 5 5 5 5 7 8 10 10 10 11 15 17 21 25 27 38 42 46 49 55 64 77 89 102 116 133 152 171 192 224 254 277 307 346 377 419 444 468 502 543 582 617 641 665 684 710 743 762 786 807 822 832 842 858 872 883 891 896 904 915 919 923 925 930 930 933 934 935 936 938 939 941 941 941 942 942 943 943 945 945 945 945 945 946 946 946 946 946 946 946 946 946 946 946 946 946 946 946 946 946 946 946 946 946 946…	337	229	404	208	942
822	822	7665310	16	0.994547437295529	[0 0 0 0 0 0 0 1 1 1 1 1 1 1 1.3 1.3 1.3 1.6363636363636365 1.9285714285714286 1.9285714285714286 1.9333333333333333 1.380952380952381 1.3181818181818181 1.2608695652173914 1.4333333333333333 1.393939393939394 1.3823529411764706 1.3823529411764706 1.4054054054054055 1.325 1.4375 1.4901960784313726 1.490566037735849 1.5272727272727273 1.6129032258064515 1.5441176470588236 1.5714285714285714 1.5421…	180	0.05	124	142	151	173	224	238	186	149	92	20	100	111	99	109	140	138	90	77	39	14	network-italy	population-italy	degree-germany	empirical-full	5739	0	0	0	7.65710473649099	7.0758692132629	0.43591108979425	0.168969434390933	4.01411791483149	7	[1 1 3 2 0 0 0 1 0 1 0 0 1 2 0 3 0 0 0 5 5 0 3 4 1 0 1 0 9 0]	1.43333333333333	[0 0 0 5 5 5 5 6 6 8 10 10 10 11 14 14 15 21 22 23 30 33 34 34 37 40 48 51 53 55 62 68 77 83 90 93 102 118 130 140 148 163 175 196 215 236 265 285 311 345 371 392 412 440 468 490 523 553 587 612 634 651 678 704 720 745 761 778 794 797 809 823 832 836 840 848 854 860 867 868 871 876 883 887 890 894 898 901 903 904 907 910 911 912 912 912 913 914 914 914 915 915 915 915 915 916 916 916 916 917 917 …	337	229	404	208	942
823	823	7665310	17	0.994363021420519	[0 0 0 0 0 0 0 3 3 3 3 2.3636363636363638 2.2142857142857144 2.2777777777777777 2.5 2.3076923076923075 2.2758620689655173 2.272727272727273 2.1 1.8235294117647058 1.7903225806451613 2 2.128205128205128 2.1325301204819276 1.9787234042553192 1.7899159663865547 1.7428571428571429 1.7088607594936709 1.716763005780347 1.6544502617801047 1.5700934579439252 1.5 1.4809160305343512 1.4724137931034482 1.47…	180	0.05	124	142	151	173	224	238	186	149	92	20	92	121	98	100	137	130	91	70	36	12	network-italy	population-italy	degree-germany	empirical-full	5739	0	0	0	7.65710473649099	7.0758692132629	0.43591108979425	0.168969434390933	4.01411791483149	7	[3 1 0 2 2 1 5 4 4 3 0 3 0 3 0 1 2 8 0 11 3 0 15 1 0 0 0 0 2 1 1 1 1 1 0 0 0 0 1 1 1 0 1 2 7 1 3 2 1 0 0 8 7 0 0 5 4 0 3 0 0 2 1 0 1 4 2 3 3 0 2 2 1 1 0 0 1 5 3 1 5 0 1 4 1 1 2 0 0 3 5 4 1 1]	1.97872340425532	[0 0 0 5 5 5 5 11 14 18 20 26 29 33 40 51 62 71 78 83 94 119 140 158 173 191 214 232 262 290 313 333 349 380 416 456 479 502 523 559 588 623 645 669 698 712 731 748 775 792 811 821 835 843 849 856 866 870 874 876 877 880 883 885 885 886 886 886 887 887 887 887 887 887 887 887 887 887 887 887 887 887 887 887 887 887 887 887 887 887 887 887 887 887 887 887 887 887 887 887 887 887 887 887 887 887 88…	337	229	404	208	942
824	824	7665310	18	0.994612068965517	[0 0 0 0 0 0 0 0.8 0.8 0.8 0.8 0.8 1.1666666666666667 1.1428571428571428 1.1111111111111112 1.1111111111111112 1 1.1666666666666667 1.3076923076923077 1.2857142857142858 1.2666666666666666 1.2666666666666666 1.75 1.6666666666666667 2 1.9583333333333333 1.7777777777777777 1.7096774193548387 1.5853658536585367 1.5 1.5576923076923077 1.7592592592592593 1.6833333333333333 1.7230769230769232 1.6891891…	180	0.05	124	142	151	173	224	238	186	149	92	20	95	116	104	104	146	134	105	62	49	13	network-italy	population-italy	degree-germany	empirical-full	5739	0	0	0	7.65710473649099	7.0758692132629	0.43591108979425	0.168969434390933	4.01411791483149	7	[5 0 1 3 9 3 0 1 2 1 0 1 1 1 4 6 0 2 1 1 3 0 1]	2	[0 0 0 5 5 5 5 5 6 7 9 9 10 12 13 14 15 15 16 18 23 24 27 31 41 46 52 54 60 65 74 84 91 100 112 125 138 146 170 198 218 237 263 287 319 348 380 412 443 475 500 518 553 582 610 650 681 705 732 755 781 803 821 840 851 859 865 878 887 895 900 904 906 908 911 911 913 914 915 915 917 919 920 920 921 922 922 923 924 925 925 926 926 927 927 928 928 928 928 928 928 928 928 928 928 928 928 928 928 928 928…	337	229	404	208	942
825	825	7665310	19	0.994736842105263	[0 0 0 0 0 0 0 2.2 2.2 2.2 2.2 1.8888888888888888 1.8888888888888888 2.4615384615384617 2.5625 3.0555555555555554 3.0555555555555554 2.3333333333333335 2.027027027027027 2.0625 2.1153846153846154 2.0350877192982457 1.9846153846153847 1.8481012658227849 1.7472527472527473 1.7184466019417475 1.7142857142857142 1.7109375 1.6619718309859155 1.6903225806451614 1.606936416184971 1.7846153846153847 1.82…	180	0.05	124	142	151	173	224	238	186	149	92	20	102	124	99	115	143	136	113	69	42	7	network-italy	population-italy	degree-germany	empirical-full	5739	0	0	0	7.65710473649099	7.0758692132629	0.43591108979425	0.168969434390933	4.01411791483149	7	[0 0 2 8 0 0 0 3 0 2 0 0 0 3 7 0 2 0 2 0 0 1 0 0 1 2 0 2 6 1 1 0 2 0 0 0 0 4 0 1 1 2 7 8 2 1 0 0 1 2 2 1 1 0 5 2 4 0 1 11 0 6 1 1 0 2 0 0 2 3 5 7 2 0 5 4 0 3 1 0 2 1 1 1 3 1 1 1 1 1 3]	1.74725274725275	[0 0 0 5 5 5 5 9 9 13 16 18 18 30 37 48 52 57 65 79 91 103 119 128 142 155 173 195 215 237 256 294 334 377 412 446 490 535 581 611 644 672 711 745 777 799 813 827 849 870 883 897 905 912 917 924 928 932 937 941 942 946 948 948 948 949 950 950 950 950 950 950 950 950 950 950 950 950 950 950 950 950 950 950 950 950 950 950 950 950 950 950 950 950 950 950 950 950 950 950 950 950 950 950 950 950 950 …	337	229	404	208	942
826	826	7665310	20	0.994305239179954	[0 0 0 0 0 0 0 1.8 1.8 1.8 1.8 4.125 3.0833333333333335 2.9285714285714284 2.9285714285714284 2.263157894736842 2.24 2.142857142857143 2.0930232558139537 2.0434782608695654 1.9807692307692308 2 2.054054054054054 1.880952380952381 1.907216494845361 1.9454545454545455 1.846774193548387 1.826086956521739 1.7777777777777777 1.6685393258426966 1.5771144278606966 1.481981981981982 1.489795918367347 1.4…	180	0.05	124	142	151	173	224	238	186	149	92	20	102	113	92	94	143	129	91	65	40	9	network-italy	population-italy	degree-germany	empirical-full	5739	0	0	0	7.65710473649099	7.0758692132629	0.43591108979425	0.168969434390933	4.01411791483149	7	[3 0 9 0 1 1 5 0 1 3 0 2 0 0 0 2 0 2 0 3 5 1 2 2 0 1 2 1 1 1 1 2 2 0 1 1 1 3 1 7 1 0 4 0 0 2 6 2 4 3 0 2 0 3 0 12 3 0 1 4 1 1 0 1 0 2 1 0 11 0 0 0 4 6 3 7 1 0 0 1 4 5 0 0 1 0 3 0 6 6 0 4 0 2 1 0 0]	1.90721649484536	[0 0 0 5 5 5 5 8 12 14 14 19 25 35 43 46 52 60 74 84 97 110 124 138 153 178 201 222 245 266 284 311 339 364 381 411 443 480 517 546 573 598 626 654 673 696 710 727 748 766 779 792 807 817 827 836 846 851 855 862 863 863 863 865 869 873 873 874 874 874 877 877 877 877 877 878 878 878 878 878 878 878 878 878 878 878 878 878 878 878 878 878 878 878 878 878 878 878 878 878 878 878 878 878 878 878 878…	337	229	404	208	942
827	827	7665310	21	0.994807892004154	[0 0 0 0 0 0 0 1.8 1.8 1.8 1.8 1.8 1.7142857142857142 1.8 2 2 2 2.0625 2.3333333333333335 2.4583333333333335 2.125 2 1.8372093023255813 1.7083333333333333 1.75 1.8571428571428572 1.8028169014084507 1.7407407407407407 1.9204545454545454 1.7821782178217822 1.6902654867256637 1.6793893129770991 1.695364238410596 1.6272189349112427 1.558011049723757 1.614213197969543 1.7096774193548387 1.633744855967…	180	0.05	124	142	151	173	224	238	186	149	92	20	93	117	102	113	148	143	110	72	46	19	network-italy	population-italy	degree-germany	empirical-full	5739	0	0	0	7.65710473649099	7.0758692132629	0.43591108979425	0.168969434390933	4.01411791483149	7	[0 1 2 0 2 0 1 0 3 7 1 1 0 3 0 3 3 0 8 1 1 5 0 2 1 0 4 2 0 1 0 0 0 1 1 4 7 1 2 0 1 2 0 5 1 0 7 0 4 2 1 0 1 1 2 3]	1.75	[0 0 0 5 5 5 5 5 7 10 14 14 14 16 21 24 32 34 43 48 56 63 71 81 88 101 113 131 151 169 181 197 217 243 265 292 320 356 387 416 448 481 512 547 580 607 643 678 704 731 752 774 801 826 840 852 871 889 899 909 913 921 924 928 933 936 938 941 944 945 949 951 953 954 955 955 955 956 958 958 958 958 958 959 960 960 960 960 962 963 963 963 963 963 963 963 963 963 963 963 963 963 963 963 963 963 963 963 …	337	229	404	208	942
828	828	7665310	22	0.994493392070485	[0 0 0 0 0 0 0 1.2 1.2 1.2 1.2 1 1 3.272727272727273 3.272727272727273 3.272727272727273 3.272727272727273 2.380952380952381 1.9642857142857142 1.8055555555555556 1.6829268292682926 1.7391304347826086 1.7358490566037736 1.7903225806451613 1.7121212121212122 1.63013698630137 1.675 1.5977011494252873 1.7358490566037736 1.6725663716814159 1.6557377049180328 1.62015503875969 1.7171052631578947 1.6457…	180	0.05	124	142	151	173	224	238	186	149	92	20	87	111	103	120	150	123	102	62	33	17	network-italy	population-italy	degree-germany	empirical-full	5739	0	0	0	7.65710473649099	7.0758692132629	0.43591108979425	0.168969434390933	4.01411791483149	7	[2 0 1 1 1 1 2 0 0 1 0 0 3 7 2 1 0 0 0 6 0 0 0 1 2 2 1 0 4 0 2 1 10 0 8 0 1 1 0 1 4 1 1 0 0 1 0 1 0 2 8 1 0 4 1 0 1 11 4 1 2 1 3 0 2 2]	1.71212121212121	[0 0 0 5 5 5 5 6 6 11 11 11 11 21 28 36 41 46 53 62 66 73 80 87 106 113 122 129 152 175 185 198 220 247 278 309 338 363 388 428 459 487 512 549 583 619 648 666 686 716 737 753 772 785 806 814 818 837 841 852 857 862 870 879 887 888 888 892 898 901 905 906 906 906 906 908 908 908 908 908 908 908 908 908 908 908 908 908 908 908 908 908 908 908 908 908 908 908 908 908 908 908 908 908 908 908 908 908…	337	229	404	208	942
829	829	7665310	23	0.994523548740416	[0 0 0 0 0 0 0 2.8 2.8 2.8 2.8 2.5454545454545454 2.357142857142857 2.7058823529411766 2.789473684210526 2.9130434782608696 2.8076923076923075 2.4857142857142858 2.3658536585365852 2.2264150943396226 1.9104477611940298 1.763157894736842 1.6436781609195403 1.683168316831683 1.6695652173913043 1.696969696969697 1.7372262773722629 1.6883116883116882 1.69364161849711 1.6700507614213198 1.658986175115…	180	0.05	124	142	151	173	224	238	186	149	92	20	95	117	102	115	153	132	82	60	44	13	network-italy	population-italy	degree-germany	empirical-full	5739	0	0	0	7.65710473649099	7.0758692132629	0.43591108979425	0.168969434390933	4.01411791483149	7	[2 1 1 4 0 0 0 1 6 0 4 0 1 7 2 3 0 0 5 0 2 4 4 2 2 1 1 0 2 0 1 1 0 1 0 2 2 5 1 1 2 3 4 5 0 1 0 0 2 0 0 0 0 0 5 0 5 0 8 1 0 1 0 1 1 0 3 0 1 0 5 6 3 0 3 0 1 0 0 1 1 2 0 0 1 14 0 1 0 1 0 2 1 1 0 0 4 2 1 0 1 0 4 10 1 0 1 0 0 1 5 0 3 4 0]	1.6695652173913	[0 0 0 5 5 5 5 11 14 17 19 23 26 35 41 53 67 76 87 101 115 132 137 154 173 197 217 236 261 293 321 353 374 400 424 451 484 513 544 579 614 636 665 692 713 734 759 775 791 811 831 839 848 856 866 872 875 880 886 891 894 895 897 899 901 903 903 904 904 904 904 906 907 909 910 910 910 911 911 911 911 911 912 913 913 913 913 913 913 913 913 913 913 913 913 913 913 913 913 913 913 913 913 913 913 913 …	337	229	404	208	942
830	830	7665310	24	0.994337485843715	[0 0 0 0 0 0 0 1 1 1 1 1.3333333333333333 1.4285714285714286 1.2222222222222223 1.4 1.5 1.5 1.2857142857142858 1.4 1.2222222222222223 1.25 1.2173913043478262 1.25 1.4230769230769231 1.6296296296296295 1.6896551724137931 1.6129032258064515 1.6571428571428573 1.6923076923076923 1.6428571428571428 1.7115384615384615 1.6981132075471699 1.6271186440677967 1.639344262295082 1.7012987012987013 1.7241379…	180	0.05	124	142	151	173	224	238	186	149	92	20	87	91	110	105	150	127	92	72	37	12	network-italy	population-italy	degree-germany	empirical-full	5739	0	0	0	7.65710473649099	7.0758692132629	0.43591108979425	0.168969434390933	4.01411791483149	7	[1 1 0 3 3 0 0 1 3 2 2 4 1 3 0 3 3 7 0 0 0 0 0 2 1 3 1]	1.62962962962963	[0 0 0 5 5 5 5 6 7 9 10 12 12 14 15 18 20 23 24 26 27 29 31 35 39 42 52 53 59 61 77 87 94 100 108 131 150 169 185 210 237 269 300 320 355 390 425 464 502 535 567 589 619 644 660 684 699 721 736 748 760 771 781 790 800 813 819 824 828 835 841 848 849 852 854 860 863 869 871 873 874 874 878 880 880 880 880 880 880 882 883 883 883 883 883 883 883 883 883 883 883 883 883 883 883 883 883 883 883 883 8…	337	229	404	208	942
831	831	7665310	25	0.994407158836689	[0 0 0 0 0 0 0 1.2 1.2 1.2 1.2 2.1666666666666665 2.1666666666666665 2 2 1.7142857142857142 1.6 1.5294117647058822 2 2.076923076923077 2.076923076923077 2.0689655172413794 1.9411764705882353 1.711111111111111 1.6326530612244898 1.5245901639344261 1.4761904761904763 1.4782608695652173 1.527027027027027 1.4597701149425288 1.4891304347826086 1.4591836734693877 1.5809523809523809 1.5739130434782609 1…	180	0.05	124	142	151	173	224	238	186	149	92	20	91	109	107	111	137	118	101	66	40	14	network-italy	population-italy	degree-germany	empirical-full	5739	0	0	0	7.65710473649099	7.0758692132629	0.43591108979425	0.168969434390933	4.01411791483149	7	[3 0 0 2 3 0 1 2 0 3 0 0 2 0 0 1 0 7 2 3 3 2 2 2 0 6 1 5 0 0 0 1 0 0 2 1 3 0 0 4 11 0 0 1 5 2 0 0 0]	1.63265306122449	[0 0 0 5 5 5 5 6 6 8 11 14 15 17 23 26 26 29 34 45 49 61 63 69 74 87 92 98 105 115 129 136 147 160 177 194 209 222 239 253 283 305 337 358 386 408 437 484 510 547 575 608 635 660 685 721 741 759 780 798 808 825 841 848 854 861 865 872 876 879 879 881 883 884 887 888 888 889 892 893 893 893 893 893 893 894 894 894 894 894 894 894 894 894 894 894 894 894 894 894 894 894 894 894 894 894 894 894 894 …	337	229	404	208	942
832	832	7665310	26	0.994582881906826	[0 0 0 0 0 0 0 1.2 1.2 1.2 1.2 1.5 2.888888888888889 3.090909090909091 3.090909090909091 2.7857142857142856 2.2857142857142856 2 1.911764705882353 1.794871794871795 1.8837209302325582 1.9038461538461537 1.9166666666666667 1.8656716417910448 1.8133333333333332 1.8 1.8058252427184467 1.8596491228070176 1.853658536585366 1.9338235294117647 1.9044585987261147 1.770949720670391 1.6985645933014355 1.65…	180	0.05	124	142	151	173	224	238	186	149	92	20	93	111	103	108	141	141	102	73	38	13	network-italy	population-italy	degree-germany	empirical-full	5739	0	0	0	7.65710473649099	7.0758692132629	0.43591108979425	0.168969434390933	4.01411791483149	7	[2 1 1 0 14 1 0 0 5 0 0 6 1 0 0 0 0 3 0 1 0 1 3 2 0 3 0 2 6 2 1 0 0 5 0 1 3 1 3 1 0 1 0 1 1 10 3 1 1 2 1 2 7 1 0 0 2 3 0 2 0 1 2 3 4 5 0 0 6 1 1 2 3 0 1]	1.81333333333333	[0 0 0 5 5 5 5 8 9 11 11 14 21 32 34 39 43 52 60 67 75 85 103 114 123 136 157 179 209 229 253 280 315 345 370 405 431 478 506 531 563 595 617 637 664 681 699 721 747 764 775 789 810 828 844 854 861 869 874 878 885 887 890 892 894 898 902 904 905 908 910 912 914 915 916 916 917 918 920 920 921 922 922 922 922 922 922 923 923 923 923 923 923 923 923 923 923 923 923 923 923 923 923 923 923 923 923 9…	337	229	404	208	942
833	833	7665310	27	0.994343891402715	[0 0 0 0 0 0 0 0.6 0.6 0.6 0.6 1 1 1.5 1.5 1.5 1.5555555555555556 1.2307692307692308 1.3571428571428572 1.5 1.5555555555555556 1.5263157894736843 1.5 1.7916666666666667 1.7692307692307692 1.8275862068965518 2.0606060606060606 2.051282051282051 2.0952380952380953 2.056603773584906 2.1228070175438596 2.085714285714286 1.9625 1.9361702127659575 1.8558558558558558 1.832 1.8951048951048952 1.878048780…	180	0.05	124	142	151	173	224	238	186	149	92	20	87	101	101	106	137	136	102	74	35	5	network-italy	population-italy	degree-germany	empirical-full	5739	0	0	0	7.65710473649099	7.0758692132629	0.43591108979425	0.168969434390933	4.01411791483149	7	[0 0 0 3 1 1 5 7 2 2 1 1 3 3 0 4 0 0 0 3 1 0 5 1 3 0]	1.76923076923077	[0 0 0 5 5 5 5 6 6 8 8 8 9 13 14 16 18 19 20 24 26 29 33 39 42 53 57 70 80 94 111 125 143 164 188 210 232 268 309 339 362 382 423 458 497 532 569 592 615 638 667 689 708 728 740 755 775 791 800 807 817 828 839 853 858 862 867 869 871 872 877 878 879 879 879 881 883 883 884 884 884 884 884 884 884 884 884 884 884 884 884 884 884 884 884 884 884 884 884 884 884 884 884 884 884 884 884 884 884 884 8…	337	229	404	208	942
834	834	7665310	28	0.994438264738598	[0 0 0 0 0 0 0 1.8 1.8 1.8 1.8 1.5714285714285714 1.6666666666666667 1.5384615384615385 1.8571428571428572 1.9333333333333333 2.1875 2.1578947368421053 2.125 2.066666666666667 2 1.8823529411764706 1.7619047619047619 1.5555555555555556 1.6440677966101696 1.619047619047619 1.7714285714285714 1.7808219178082192 1.8953488372093024 2.0842105263157893 1.991150442477876 1.88 1.8623188405797102 1.7777777…	180	0.05	124	142	151	173	224	238	186	149	92	20	83	102	113	101	144	143	96	62	42	13	network-italy	population-italy	degree-germany	empirical-full	5739	0	0	0	7.65710473649099	7.0758692132629	0.43591108979425	0.168969434390933	4.01411791483149	7	[0 0 1 0 0 2 1 1 6 1 1 0 0 3 0 0 6 2 1 1 0 5 0 0 0 3 0 2 2 4 3 2 2 1 2 3 2 4 2 3 2 0 0 0 0 2 4 2 4 3 1 2 0 1 1 3 5 1 0]	1.64406779661017	[0 0 0 5 5 5 5 7 12 13 14 15 16 19 24 30 31 34 42 54 59 63 70 73 86 95 113 125 138 162 188 209 233 257 290 309 336 362 394 425 452 482 504 532 555 586 612 638 660 678 706 723 743 760 779 793 810 822 831 845 851 860 868 872 874 878 880 881 885 887 888 889 894 895 897 897 897 897 897 897 898 898 898 898 898 899 899 899 899 899 899 899 899 899 899 899 899 899 899 899 899 899 899 899 899 899 899 899 …	337	229	404	208	942
835	835	7665310	29	0.994646680942184	[0 0 0 0 0 0 0 1.4 1.4 1.4 1.4 2.7142857142857144 2.888888888888889 3 2.8333333333333335 2.6923076923076925 1.8636363636363635 1.7586206896551724 2.0625 2.1052631578947367 2 1.9111111111111112 2.169811320754717 2 1.868421052631579 1.813953488372093 1.7755102040816326 1.7884615384615385 1.6428571428571428 1.6293706293706294 1.5909090909090908 1.5755813953488371 1.5263157894736843 1.559808612440191…	180	0.05	124	142	151	173	224	238	186	149	92	20	92	109	103	102	153	146	114	60	39	16	network-italy	population-italy	degree-germany	empirical-full	5739	0	0	0	7.65710473649099	7.0758692132629	0.43591108979425	0.168969434390933	4.01411791483149	7	[5 6 1 0 1 3 0 2 0 2 1 10 2 0 0 0 1 1 0 3 3 1 0 1 0 2 3 0 0 5 0 11 1 0 11 2 0 4 0 1 1 2 12 0 1 8 0 0 0 1 0 0 2 1 1 2 0 4 4 3 0 1 0 1 0 1 4 1 0 1 0 5 0 2 1 0]	1.86842105263158	[0 0 0 5 5 5 5 7 9 11 12 13 22 29 32 38 41 45 53 64 76 86 98 104 126 143 154 172 190 209 234 252 272 296 328 363 396 414 446 479 507 534 566 593 625 648 674 694 714 742 761 781 796 813 827 841 848 861 871 884 888 895 901 905 910 914 918 924 926 927 928 928 931 931 931 931 931 932 932 933 933 933 933 934 934 934 934 934 934 934 934 934 934 934 934 934 934 934 934 934 934 934 934 934 934 934 934 93…	337	229	404	208	942
836	836	7665310	30	0.994400895856663	[0 0 0 0 0 0 0 0.6 0.6 0.6 0.6 0.6 0.625 0.625 0.625 0.625 0.6666666666666666 0.6666666666666666 0.9 0.9 0.9 0.9 0.8181818181818182 0.8333333333333334 1.0769230769230769 1 1 1 1 0.9375 1.2777777777777777 1.3157894736842106 1.3157894736842106 1.3157894736842106 1.7727272727272727 1.8 1.962962962962963 1.8666666666666667 1.96875 2.138888888888889 2.088888888888889 2.1372549019607843 2.5 2.441176470…	180	0.05	124	142	151	173	224	238	186	149	92	20	93	109	102	101	136	115	122	68	34	13	network-italy	population-italy	degree-germany	empirical-full	5739	0	0	0	7.65710473649099	7.0758692132629	0.43591108979425	0.168969434390933	4.01411791483149	7	[0 4 1 1 0 0 0 1 0 0 3 3 1]	1.07692307692308	[0 0 0 5 5 5 5 5 8 8 8 8 9 9 10 10 10 10 11 12 13 14 14 14 14 16 18 19 19 19 22 25 27 30 32 36 45 51 62 68 75 92 121 143 153 180 198 232 255 278 306 329 371 402 430 452 478 509 545 576 605 632 655 679 693 707 728 742 759 768 784 797 807 818 832 843 855 862 867 870 873 877 879 880 883 886 887 888 889 889 890 891 892 892 892 892 892 892 893 893 893 893 893 893 893 893 893 893 893 893 893 893 893 89…	337	229	404	208	942
837	837	7665310	31	0.994475138121547	[0 0 0 0 0 0 0 0.8 0.8 0.8 0.8 0.6666666666666666 0.6666666666666666 1 0.8888888888888888 0.8888888888888888 0.8888888888888888 1.1818181818181819 1.1818181818181819 1.6153846153846154 1.6153846153846154 1.7142857142857142 1.7142857142857142 1.9411764705882353 2.35 2.260869565217391 2 1.9393939393939394 1.8157894736842106 1.7727272727272727 1.8113207547169812 1.706896551724138 1.7424242424242424 …	180	0.05	124	142	151	173	224	238	186	149	92	20	90	113	101	100	137	136	99	62	53	14	network-italy	population-italy	degree-germany	empirical-full	5739	0	0	0	7.65710473649099	7.0758692132629	0.43591108979425	0.168969434390933	4.01411791483149	7	[0 3 0 6 1 1 2 1 2 9 1 3 3 1 5 1 3 5 0 0]	2.35	[0 0 0 5 5 5 5 6 6 7 9 9 9 11 11 13 13 14 14 17 20 23 27 33 38 44 53 58 66 73 81 93 104 114 126 144 155 184 199 216 239 268 303 329 365 388 420 449 481 505 543 584 621 655 684 714 732 764 791 807 824 840 855 868 877 881 886 891 896 900 900 901 902 903 905 905 905 905 905 905 905 905 905 905 905 905 905 905 905 905 905 905 905 905 905 905 905 905 905 905 905 905 905 905 905 905 905 905 905 905 905…	337	229	404	208	942
838	838	7665310	32	0.99457111834962	[0 0 0 0 0 0 0 2 2 2 2 2.4 2.5384615384615383 2.7857142857142856 3.066666666666667 2.736842105263158 2.2962962962962963 2.1515151515151514 2.116279069767442 1.9791666666666667 2.074074074074074 2.090909090909091 2.236111111111111 2.218390804597701 2.0721649484536084 2.017391304347826 1.9781021897810218 1.879746835443038 1.8111111111111111 1.729064039408867 1.6866952789699572 1.649805447470817 1.5…	180	0.05	124	142	151	173	224	238	186	149	92	20	94	103	108	118	157	134	93	60	43	11	network-italy	population-italy	degree-germany	empirical-full	5739	0	0	0	7.65710473649099	7.0758692132629	0.43591108979425	0.168969434390933	4.01411791483149	7	[8 1 0 0 0 3 5 5 0 1 0 0 4 0 3 0 2 4 2 0 0 0 0 0 5 0 3 6 3 9 2 1 2 2 0 0 2 1 1 2 4 3 0 0 0 1 1 7 6 5 0 2 6 5 4 0 0 2 3 2 1 1 0 3 4 5 0 0 1 1 3 6 1 1 5 3 4 0 1 5 1 0 1 3 1 3 7 1 1 1 0 0 4 2 1 0 2]	2.07216494845361	[0 0 0 5 5 5 5 10 13 14 15 19 27 33 43 48 54 66 72 87 97 115 137 158 180 203 233 257 296 323 356 393 422 455 494 535 568 604 632 661 689 715 725 743 759 778 788 801 813 824 829 836 842 844 851 856 858 864 869 871 873 878 881 882 883 885 887 888 889 891 892 893 894 897 898 901 904 907 908 908 910 910 912 912 914 915 916 916 917 919 919 921 921 921 921 921 921 921 921 921 921 921 921 921 921 921 92…	337	229	404	208	942
839	839	7665310	33	0.994407158836689	[0 0 0 0 0 0 0 1 1 1 1 2 2 2.3333333333333335 2.2 2.642857142857143 2.5555555555555554 2.909090909090909 2.92 2.78125 2.6315789473684212 2.4150943396226414 2.4098360655737703 2.2666666666666666 2.244186046511628 2.0673076923076925 2.0234375 1.93006993006993 1.8571428571428572 1.7447916666666667 1.6803652968036529 1.6762295081967213 1.6616541353383458 1.5863192182410424 1.5386904761904763 1.520325…	180	0.05	124	142	151	173	224	238	186	149	92	20	84	114	107	98	148	123	98	69	38	15	network-italy	population-italy	degree-germany	empirical-full	5739	0	0	0	7.65710473649099	7.0758692132629	0.43591108979425	0.168969434390933	4.01411791483149	7	[3 1 0 7 3 0 1 1 0 0 1 2 0 1 1 1 4 11 4 6 0 1 0 0 1 4 0 6 1 1 0 0 5 2 1 0 2 5 1 5 1 4 1 3 5 3 5 6 0 0 6 0 1 5 3 0 1 0 2 3 3 5 1 4 0 4 0 2 1 0 0 6 3 3 0 2 1 5 0 1 0 2 7 3 4 5]	2.24418604651163	[0 0 0 5 5 5 5 8 8 9 10 14 18 22 25 32 38 53 61 75 86 104 128 143 168 192 219 244 266 307 336 369 399 428 464 513 546 584 608 634 663 692 716 738 751 763 779 795 811 825 835 841 847 852 855 860 864 866 869 872 874 879 880 884 888 888 892 892 892 892 892 893 894 894 894 894 894 894 894 894 894 894 894 894 894 894 894 894 894 894 894 894 894 894 894 894 894 894 894 894 894 894 894 894 894 894 894 8…	337	229	404	208	942
840	840	7665310	34	0.993939393939394	[0 0 0 0 0 0 0 2.4 2.4 2.4 2.4 1.6666666666666667 2.230769230769231 2.230769230769231 1.9411764705882353 1.9411764705882353 1.8636363636363635 1.8461538461538463 1.8125 1.7894736842105263 1.7 1.6818181818181819 1.9038461538461537 1.8333333333333333 1.9705882352941178 1.9722222222222223 1.9285714285714286 1.925531914893617 1.8214285714285714 1.7165354330708662 1.6666666666666667 1.5828220858895705…	180	0.05	124	142	151	173	224	238	186	149	92	20	97	97	90	95	122	123	89	62	35	15	network-italy	population-italy	degree-germany	empirical-full	5739	0	0	0	7.65710473649099	7.0758692132629	0.43591108979425	0.168969434390933	4.01411791483149	7	[5 0 4 1 3 1 8 1 5 0 2 0 3 2 0 0 11 8 2 3 1 0 0 2 0 2 0 0 4 0 0 2 0 4 5 0 0 0 3 1 3 0 2 6 3 1 0 0 0 0 1 0 1 6 3 0 0 0 1 0 1 3 5 5 2 0 6 2]	1.97058823529412	[0 0 0 5 5 5 5 9 13 13 17 17 22 26 32 38 40 44 52 60 68 72 84 94 112 127 141 163 178 201 220 238 258 279 311 343 374 399 420 445 475 495 515 530 559 573 595 617 630 644 660 675 692 707 715 718 725 734 745 750 756 761 767 774 779 783 785 787 789 791 792 798 802 805 806 809 811 812 814 815 817 818 819 821 821 821 821 822 822 822 824 824 824 824 824 824 824 825 825 825 825 825 825 825 825 825 825 82…	337	229	404	208	942
841	841	7665310	35	0.994400895856663	[0 0 0 0 0 0 0 3.8 3.8 3.8 3.8 2.769230769230769 2.8 2.65 2.4583333333333335 2.433333333333333 2.0277777777777777 1.853658536585366 2.0555555555555554 1.8923076923076922 1.8985507246376812 1.7763157894736843 1.6941176470588235 1.6 1.6583333333333334 1.640625 1.6594202898550725 1.6442953020134228 1.6303030303030304 1.564516129032258 1.5265700483091786 1.524229074889868 1.5103734439834025 1.5328185…	180	0.05	124	142	151	173	224	238	186	149	92	20	95	108	104	98	138	134	98	62	47	9	network-italy	population-italy	degree-germany	empirical-full	5739	0	0	0	7.65710473649099	7.0758692132629	0.43591108979425	0.168969434390933	4.01411791483149	7	[1 1 3 1 2 1 3 1 1 2 1 3 1 1 6 3 4 1 1 0 0 0 1 1 7 1 3 0 0 2 6 0 1 0 1 0 0 3 0 0 4 1 1 0 2 0 5 0 3 0 0 3 0 0 4 4 0 0 4 1 3 2 0 1 4 7 2 4 1 3 4 3 1 4 0 1 1 0 0 1 0 2 3 1 0 1 2 0 0 0 2 1 3 2 2 0 0 0 1 1 0 0 2 2 3 0 0 2 3 0 2 5 0 0 0 5 6 0 4 7]	1.65833333333333	[0 0 0 5 5 5 5 13 15 20 24 30 36 41 54 65 69 76 85 100 120 128 138 149 165 186 207 227 241 259 285 314 337 362 400 425 453 474 516 558 583 622 647 670 690 717 746 761 779 792 807 824 838 847 856 858 865 870 875 876 882 884 885 886 887 889 890 891 892 892 892 893 893 893 893 893 893 893 893 893 893 893 893 893 893 893 893 893 893 893 893 893 893 893 893 893 893 893 893 893 893 893 893 893 893 893 …	337	229	404	208	942
842	842	7665310	36	0.994444444444444	[0 0 0 0 0 0 0 1.6 1.6 1.6 1.6 1.4285714285714286 1.6 1.5454545454545454 1.4615384615384615 1.6428571428571428 1.5625 1.4210526315789473 1.5454545454545454 1.5217391304347827 1.6666666666666667 1.6 1.6764705882352942 1.8285714285714285 1.8205128205128205 2 1.9411764705882353 1.85 1.7794117647058822 1.7564102564102564 1.6956521739130435 1.7244897959183674 1.6936936936936937 1.6557377049180328 1.64…	180	0.05	124	142	151	173	224	238	186	149	92	20	91	108	108	112	125	134	98	73	42	9	network-italy	population-italy	degree-germany	empirical-full	5739	0	0	0	7.65710473649099	7.0758692132629	0.43591108979425	0.168969434390933	4.01411791483149	7	[2 0 4 0 7 0 1 1 5 0 4 2 2 7 0 1 4 1 2 2 0 1 7 1 0 0 3 1 0 0 2 0 3 0 2 1 1 0 4]	1.82051282051282	[0 0 0 5 5 5 5 7 10 11 13 14 16 19 22 23 27 30 34 35 39 44 51 60 68 78 92 98 111 122 137 147 171 189 204 222 242 263 301 331 367 391 412 440 476 503 527 556 583 615 650 692 716 738 759 774 796 807 824 833 836 847 850 857 864 868 871 872 876 879 882 885 885 887 889 890 890 891 891 892 892 894 894 895 895 895 895 896 897 897 897 897 898 898 899 899 899 900 900 900 900 900 900 900 900 900 900 900 90…	337	229	404	208	942
843	843	7665310	37	0.994577006507592	[0 0 0 0 0 0 0 1 1 1 1 1 1.1428571428571428 1.5 1.6 1.6 1.7272727272727273 1.8461538461538463 1.8571428571428572 1.8823529411764706 2.869565217391304 2.6538461538461537 2.7037037037037037 2.7096774193548385 2.3181818181818183 2.290909090909091 2.5 2.240506329113924 2.1744186046511627 2.1515151515151514 2.0725806451612905 1.9733333333333334 1.8982035928143712 1.7614213197969544 1.7017543859649122 …	180	0.05	124	142	151	173	224	238	186	149	92	20	88	109	108	111	153	134	99	60	44	16	network-italy	population-italy	degree-germany	empirical-full	5739	0	0	0	7.65710473649099	7.0758692132629	0.43591108979425	0.168969434390933	4.01411791483149	7	[1 1 2 3 1 0 2 1 1 3 3 7 3 0 1 3 0 1 0 1 2 8 2 0 7 3 3 1 5 4 1 1 0 2 4 1 3 2 1 7 0 1 3 7]	2.31818181818182	[0 0 0 5 5 5 5 6 7 8 10 10 11 13 14 17 23 26 27 31 44 55 64 79 86 99 124 150 167 197 228 253 281 309 345 378 409 440 466 501 542 584 613 635 678 707 736 759 769 789 804 827 838 848 855 864 875 879 885 887 889 894 898 904 904 905 907 910 914 915 915 916 918 918 918 918 919 920 920 920 920 922 922 922 922 922 922 922 922 922 922 922 922 922 922 922 922 922 922 922 922 922 922 922 922 922 922 922 92…	337	229	404	208	942
[truncated: 17,213 more rows]
[truncated: 4 more columns]
